# Supplementary material for: Structural characterization of plum pox virus by cryo-electron microscopy
Source: Arch Virol. 2025 Dec 1;171(1):11. doi: 10.1007/s00705-025-06473-5 (PMC12669337; doi:10.1007/s00705-025-06473-5)
Supplement: Supplementary file 8 — Supplementary Material 8 (XLSX 30.1 KB) [file 705_2025_6473_MOESM8_ESM.xlsx]

## Sheet: Legend 
Structural characterization of plum pox virus (PPV) by cryo-EM
Archives of Virology
Diane Marie Valérie Jeanne Bonnet, Antonio Chaves-Sanjuan, Nicoletta Contaldo, Angelo De Stradis, Rosanna Caliandro, Angelantonio Minafra, Filippo Geuna*
*Corresponding author: filippo.geuna@unimi.it
Department of Agricultural and Environmental Sciences (DISAA) - Università degli Studi di Milano, Milan, Italy
Supplementary File 1 - Coat Protein phosphorylation analysis results
Column Name	Description
At the protein level:
Master	Filter identifying the main protein ("master protein") in a protein group
Description	Descriptive name of the protein
Coverage [%]	Percentage indicating the number of identified peptides out of the total peptides of the protein
PSMs	Number of matches between acquired spectra and identified peptides
Peptides	Actual number of peptides found in the protein
Unique Peptides	Number of unique peptides found in the protein; unique peptides are characteristic peptides present only in that protein
AAs	Number of amino acids identified for that protein
MW [kDa]	Mass of the protein in kDa
calc. pI	Calculated isoelectric point for the protein
At the peptide level:
Confidence	Probability threshold of the post-translational modification (PTMs) site
Annotated Sequence	Peptide sequence
Positions in Proteins	Position of the peptide in the protein
Modifications	Post-translational modifications
PSMs	Number of matches between acquired spectra and identified peptides
Missed Cleavages	Missed trypsin cleavages
Theo. MH+ [Da]	Theoretical m/z of the peptide
m/z [Da]	Found m/z
RT [min]	Retention time (minutes)
Abundance	Abundance of the peptide identified in the sample
Dynamic Modifications:
- Max. Equal Modifications Per Peptide:	3
- Max. Dynamic Modifications Per Peptide:	4
- 1. Dynamic Modification: Oxidation	+15.995 Da (M)
- 2. Dynamic Modification: Phospho	+79.966 Da (H, S, T, Y)
- 3. Dynamic Modification: HexNAc	+203.079 Da (S, T)
Static Modifications:
- 1. Static Modification: Carbamidomethyl	+57.021 Da (C)

## Sheet: Phosphorylation
Master	Description	Coverage [%]	PSMs	Peptides	Unique Peptides	AAs	MW [kDa]	calc. pI
Master Protein	EMBOSS_001_1 PPV-M Coat Protein (CP)	56	262	22	22	330	36.5	6.05
Confidence	Annotated Sequence	Positions in Proteins	Modifications	PSMs	Missed Cleavages	Theo. MH+ [Da]	m/z [Da] :	RT [min] :	XCorr :	Abundance: 24P49-FeNTA-01	Abundance: 24P49-FeNTA-02
High	[K].AAALRNVQNRLFGLDGNVGTQEEDTER.[H]	[285-311]		2	2	2973.48	744.125	46.5892	3.71	342361	385665
High	[K].AIMNLNHLAHYSPAQVDLSNTR.[A]	[126-147]	1xPhospho [S12(100)]	8	0	2545.2	849.073	50.6359	7.8	3290542	3.71545e+06
High	[K].AIMNLNHLAHYSPAQVDLSNTR.[A]	[126-147]	1xOxidation [M3]; 1xPhospho [S12(100)]	12	0	2561.2	854.407	44.1381	5.75	2.29859e+06	2.20885e+06
High	[K].AIMNLNHLAHYSPAQVDLSNTR.[A]	[126-147]		4	0	2465.24	822.415	48.351	5.04	1.74943e+06	1.56365e+06
High	[K].AIMNLNHLAHYSPAQVDLSNTR.[A]	[126-147]	1xOxidation [M3]	2	0	2481.23	827.747	42.2101	4.23	1.33321e+06	1.4516e+06
High	[K].TMTSKLSLPK.[V]	[112-121]	1xOxidation [M2]; 1xPhospho [S7(100)]	2	1	1201.59	601.299	29.1451	2.78	3408438	3.92715e+06
High	[K].TMTSKLSLPK.[V]	[112-121]	1xPhospho [S7(100)]	2	1	1185.59	593.301	35.0544	2.12	1.33141e+06	1.357e+06
High	[R].APQSCFQTWYEGVK.[R]	[148-161]	1xCarbamidomethyl [C5]	5	0	1700.77	850.89	51.1151	4.35	6.79093e+06	5.4201e+06
High	[R].APQSCFQTWYEGVK.[R]	[148-161]	1xCarbamidomethyl [C5]; 1xPhospho [S4(100)]	2	0	1780.74	890.871	58.8624	2.67	183606	164653
High	[R].DRDVDAGSIGTFTVPR.[L]	[94-109]	1xPhospho [S8(100)]	8	1	1785.82	595.946	46.814	5.35	5.51267e+07	5.93268e+07
High	[R].DRDVDAGSIGTFTVPR.[L]	[94-109]		3	1	1705.85	569.289	45.6632	4.35	9.78528e+06	1.09391e+07
High	[R].DVDAGSIGTFTVPR.[L]	[96-109]	1xPhospho [S6(100)]	8	0	1514.69	757.847	53.4748	4.82	2.62756e+07	2.65469e+07
High	[R].DVDAGSIGTFTVPR.[L]	[96-109]		6	0	1434.72	717.866	49.7023	3.95	1.4397e+07	1.48742e+07
High	[R].EAHIQMK.[A]	[278-284]		2	0	856.435	428.722	16.0135	2.4	4.47891e+06	2.89695e+06
High	[R].HTAGDVNR.[N]	[312-319]		2	0	869.422	435.215	8.3736	2.53	725269	317633
High	[R].LFGLDGNVGTQEEDTER.[H]	[295-311]		10	0	1879.87	940.438	48.959	5.83	7.81112e+07	7.66513e+07
High	[R].LFGLDGNVGTQEEDTER.[H]	[295-311]	1xPhospho [T15(100)]	2	0	1959.83	980.419	54.3483	4.54	404592	351967
High	[R].LFGLDGNVGTQEEDTERHTAGDVNR.[N]	[295-319]	1xPhospho [T/H]	3	1	2810.24	937.419	43.8494	4.51	1.40632e+06	1.50566e+06
High	[R].NLTDYSLAR.[Y]	[252-260]	1xPhospho [T3(100)]	2	0	1132.5	566.756	41.8532	2.05	9865812	10184086
High	[R].NLTDYSLARYAFDFYEMTSTTPVR.[A]	[252-275]	1xOxidation [M17]	2	1	2877.34	959.786	65.2534	3.45	111176	107407
High	[R].NMHNLLGVR.[G]	[320-328]		1	0	1053.56	527.285	30.7422	2.1	719058	763303
High	[R].NMHNLLGVR.[G]	[320-328]	1xOxidation [M2]	1	0	1069.56	535.283	24.8337	2.09	1.27589e+06	824044
High	[R].NVQNRLFGLDGNVGTQEEDTER.[H]	[290-311]		2	1	2491.18	831.066	43.7143	8.14	1.80318e+06	1679348
High	[R].QIMAHFSNVAEAYIEK.[R]	[221-236]		3	0	1850.91	617.642	50.7174	3.81	918069	1.53982e+06
High	[R].QIMAHFSNVAEAYIEK.[R]	[221-236]	1xOxidation [M3]	2	0	1866.91	622.974	45.0952	3.09	941814	846250
High	[R].QIMAHFSNVAEAYIEKR.[N]	[221-237]		4	1	2007.01	669.675	48.9146	5.83	653488	759779
High	[R].QIMAHFSNVAEAYIEKR.[N]	[221-237]	1xOxidation [M3]	4	1	2023.01	506.507	42.8056	4.23	1764852	1.66736e+06
High	[R].SFGVYGNEDASPSTSNTLVNTGR.[D]	[71-93]	1xPhospho [S11(100)]	123	0	2453.06	1227.03	63.0817	8.33	7.02494e+08	7.47291e+08
High	[R].SFGVYGNEDASPSTSNTLVNTGR.[D]	[71-93]		7	0	2373.1	1187.05	44.7401	5.41	21202338	2.23588e+07
High	[R].SFGVYGNEDASPSTSNTLVNTGR.[D]	[71-93]	2xPhospho [Y5(100); S11(99.3)]	5	0	2533.03	1267.03	49.8025	4	550134	694820
High	[R].SFGVYGNEDASPSTSNTLVNTGRDR.[D]	[71-95]	1xPhospho [S11(99.1)]	3	1	2724.19	908.736	44.7962	3.88	273802	303966
High	[R].SFGVYGNEDASPSTSNTLVNTGRDR.[D]	[71-95]		2	1	2644.22	882.08	41.0149	2.86	100823	106633
High	[R].SFGVYGNEDASPSTSNTLVNTGRDRDVDAGSIGTFTVPR.[L]	[71-109]		2	2	4059.93	1015.74	53.9819	4.56	668287	698296
High	[R].YAFDFYEMTSTTPVR.[A]	[261-275]		2	0	1827.83	914.417	61.3511	4.41	1.44867e+06	2037667
High	[R].YAFDFYEMTSTTPVR.[A]	[261-275]	1xPhospho [S10(99.7)]	6	0	1907.79	954.4	63.3393	4.19	397257	384018
High	[R].YAFDFYEMTSTTPVR.[A]	[261-275]	1xOxidation [M8]	4	0	1843.82	922.414	53.1402	3.96	1.97169e+06	2.32349e+06
High	[R].YAFDFYEMTSTTPVRAR.[E]	[261-277]		2	1	2054.96	685.659	55.1674	2.89	301680	199286
High	[R].YAFDFYEMTSTTPVRAR.[E]	[261-277]	1xOxidation [M8]	1	1	2070.96	690.992	47.0854	2.48	386152	672755
High	[R].YGIQRNLTDYSLAR.[Y]	[247-260]		1	1	1669.87	557.294	41.3202	2.5	113875	120362

## Sheet: O-linked glycosylation
Master	Description
Master Protein	EMBOSS_001_1
Confidence	Annotated Sequence	Modifications	Theo. MH+ [Da]	m/z [Da]	RT [min]	XCorr
High	[R].SFGVYGNEDASPSTSNTLVNTGR.[D]	1xHexNAc [S/T]	2576.17	859.397	42.8101	9.56
