# Supplementary material for: Structural characterization of plum pox virus by cryo-electron microscopy
Source: Arch Virol. 2025 Dec 1;171(1):11. doi: 10.1007/s00705-025-06473-5 (PMC12669337; doi:10.1007/s00705-025-06473-5)
Supplement: Supplementary file 9 — Supplementary Material 9 (CSV 137 KB) [file 705_2025_6473_MOESM9_ESM.csv]

AFDB accession	Description	Species	Average pLDDT (target)	Sequence length (target)	Target sequence	Positives Matches	Sequence Identity	E-value	HSP score	Query	Gaps
AF-B8Y3I5-F1	Coat protein	Carica papaya	75.31	304	MDKSESTSAGRNHRRRQSKNEAVDAGLNEKLKEKENQKEKEKEKQKEKEKDGASDGNDVSTSTKTGERDRDVNVGTSGTFTVPRIKSFTDKMVLPRIKGKTVLNLNHLLQYNPQQIDISNTRATHSQFEKWYEGVRNDYGLNDNEMQVMLNGLMVWCIENGTSPDISGVWVMMDGETQVDYPIKPLIEHATPSFRQIMAHFSNAAEAYIAKRNATERYMPRYGIKRNLTDISLARYAFDFYEVNSKTPDRAREAHMQMKAAALRNTSRKMFGMDGSVSNKEENTERHTVEDVNRDMHSLLGMRN	208/256 (81%)	171	4.22206e-122	929	GVYGNEDASPSTSNTLVNTG-RDRDVDAGSIGTFTVPRLKTMTSKLSLPKVKGKAIMNLNHLAHYSPAQVDLSNTRAPQSCFQTWYEGVKRDYDVTDEEMSIILNGLMVWCIENGTSPNINGMWVMMDGETQVEYPIKPLLDHAKPTFRQIMAHFSNVAEAYIEKRNYEKAYMPRYGIQRNLTDYSLARYAFDFYEMTSTTPVRAREAHIQMKAAALRNVQNRLFGLDGNVGTQEEDTERHTAGDVNRNMHNLLGVR	6/256 (2%)
AF-Q5ZF65-F1	RdRP_1 domain-containing protein	Plantago major	79.38	441	GDDLLIAVNPDSEHILDTFQENFSQLGLNYTFDTRTRDITEVWFMSHRGILREGIYIPKLEPERIVAILEWDRSEKPEHRLEAICAALIESWGYDELSAEIRKFYLWVLEQEPYNTLSSKGYAPFLAETALRKLYLDITPEPTELERYYQAFSMKNDVPDPQKVYFQSGVIDAGKNETSAKKDKKPAQSPSQDEQGASSVPEQERDKDVVASNGTISVPKIKPMSSKMRLPKVRGKPTLNLTHLITYKPIQEEIANTRSTVEEFDRWYTGLMDAYGVNADEMAVIANGLLVWCIENGTSENLSGNWTMMDGEEQRSYPIEPVLKNASPSFRQIMRHYSNVAEAYITMRNAEGPYMPRYGLQRNLRDMNLARFAFDFYEINSDTPVRAREAHAQMKAAAL…	182/236 (77%)	146	2.2365e-98	785	RDRDVDAGSIGTFTVPRLKTMTSKLSLPKVKGKAIMNLNHLAHYSPAQVDLSNTRAPQSCFQTWYEGVKRDYDVTDEEMSIILNGLMVWCIENGTSPNINGMWVMMDGETQVEYPIKPLLDHAKPTFRQIMAHFSNVAEAYIEKRNYEKAYMPRYGIQRNLTDYSLARYAFDFYEMTSTTPVRAREAHIQMKAAALRNVQNRLFGLDGNVGTQEEDTERHTAGDVNRNMHNLLGVR	1/236 (0%)
AF-A0A010RL46-F1	Uncharacterized protein	Colletotrichum fioriniae PJ7	43.12	313	MRYSTLAVLGLAAVARATWDGQFSYPPGIEPLGLANGNADFNIKTFGPLTGPPSDCISVWHPPHPDVYIDDCDSDKEHGWHWVHPGKPKWGKPGKDKDGHKWKKPKHTKEPGCDKCSPETTEPPSAPEPTETPDQPDQPEQPEPTTTPQSWKWTTSTITQTAVSTIYSCPPSVPNCPGNGGGTMYETVTVPAVVTICPVPVAPNPGPTTAPVAPPATTAPAEQPAPSNPSPPETLSSVVIPPVSSNPPVVPVPPVSSAPPAATTTKPDSVGTVTRPNPTATTSRAVVTAGAVQNVQRAGGVVVAVVAAAAAFI	51/89 (57%)	37	0.000856746	123	GPTVVTAPAATVATTQPAPVIQPAPQTTAP---MFNPIFTPATTQPAVRPVPPISG-------TKPRSFGVYGNEDASPSTSNTLVNTGRDRDVD-AGSI	15/89 (17%)
AF-A0A135TUJ0-F1	Uncharacterized protein	Colletotrichum simmondsii	38.31	314	MRYSTLTVLGLAAVARATWDGQFSYPPGIEPLGLANGNADFNIKTFGPLTGPPSDCISVWHPPHPDVYIDDCDSDKEHGWHWVHPGKPKWGDKPGKDKDGHKWKKPKHTKEPGCDKCSPETTEPPSAPEPTETPDQPDQPEQPEPTTTPQSWKWTTSTITQTAVSTIYSCPPSVPNCPGNGGGTMYETVTVPAIVTICPVPVAPNPGPTTAPVAPPATTVPAEQPAPSNPSPPQTLSSVVIPPVSSNPPVVPIPPVSSAPPAATTTKPDSVGTVTRPNPTATTSRAVVTAGAVQNVQRAGGVVVAVVAAAAAFI	51/89 (57%)	36	0.00153597	121	GPTVVTAPAATVATTQPAPVIQPAPQTTAP---MFNPIFTPATTQPAVRPVPPISG-------TKPRSFGVYGNEDASPSTSNTLVNTGRDRDVD-AGSI	15/89 (17%)
AF-A0A017TIH2-F1	Plectin 1 isoform 8	Chondromyces apiculatus DSM 436	71.06	991	MTKVLVFESDPAFAGELRTELGRLGCTVQIVDDGNVGLQVATAERPDLILLSIELPRMNGFSVCNKLKKDGQLKDVPLLIMSSESSEETFEQHRKLRTRADDYVRKPIAFGELLEHIRALVPLGTSADDADSIMIDEAEVLEADDDDDDDTGEPTVITTLQFDEKGVATGMIRHGAPAAPPPPTAPPPVAPAPAVPPPAAPPPPVITQPSAPPPPPVSGGGPRSITSPQSGAEARPPLRSMQGDELDEFIGGAFNRIMTDDDERTSAPPQSSGAAQAAPAAAPSAPGSEPGGSSRSSADARADTQEIERLRGELERSKSDVVRLTKEVAAAQASALRMEGELSRVNESSGEAPRLRREIDELKARLAAGAAKPGAASSREFLDLREALNKKDKEILGLR…	40/69 (58%)	34	0.00157894	123	EREDDEEVDAGGPTVVT-----------------APAATVATTQPAPVIQPAPQTTAPMFNPIFTPATTQPAVRPVPPISGTKPRS	20/69 (29%)
AF-A0A832DAG3-F1	Uncharacterized protein	Candidatus Rokubacteria bacterium	88.81	1009	MRRWALAVLAMAAMLSRGEGAAAQALIGGGLTALPPARLGPDLARNGGFETLAGGLPAGWTAGAGWGVDHLVTHGGAAAYRRTAGAGTASQAVALKKGVYTFSAWIRTEALGGSGSGVRLQLDMRPALGQWYTTDVISGTRDWTRFTLTNLVVPQDLTATLKLENYGGPAGTAWFDDVRLEQQLPEPVTVFMLYPNFRGMMFDDQPATLRFDVAVVPPGGDAGAYLVRGTLADETTGLVVDSREFAAAAGFTAALDGSRMQYGRAYAATFALVDRAGGGVVGQYPAYRVSRVAAAARATMNVSVDAGNRVLVRGQPRFVLGLYDSGGGYSTADSYWENQIWSPGGPRRLDGLPINFYLNYWMGAASAEAMKALMSNLQRRGVMYLQTGNCFDKFPAGPD…	30/57 (53%)	26	0.0037026	120	GGPTVVTAPAATVATTQPAPVIQPAPQTTAPMFNPIFTPATTQPAVRPVPPISGTKP	0/57 (0%)
AF-A0A832DAG3-F1	Uncharacterized protein	Candidatus Rokubacteria bacterium	88.81	1009	MRRWALAVLAMAAMLSRGEGAAAQALIGGGLTALPPARLGPDLARNGGFETLAGGLPAGWTAGAGWGVDHLVTHGGAAAYRRTAGAGTASQAVALKKGVYTFSAWIRTEALGGSGSGVRLQLDMRPALGQWYTTDVISGTRDWTRFTLTNLVVPQDLTATLKLENYGGPAGTAWFDDVRLEQQLPEPVTVFMLYPNFRGMMFDDQPATLRFDVAVVPPGGDAGAYLVRGTLADETTGLVVDSREFAAAAGFTAALDGSRMQYGRAYAATFALVDRAGGGVVGQYPAYRVSRVAAAARATMNVSVDAGNRVLVRGQPRFVLGLYDSGGGYSTADSYWENQIWSPGGPRRLDGLPINFYLNYWMGAASAEAMKALMSNLQRRGVMYLQTGNCFDKFPAGPD…	33/64 (52%)	27	0.0266792	113	DDEEVDAGGPTVVTAPAATVA----TTQPAPVIQPAPQTTAPMFNPIFTPATTQPAVRPVPPISGTKP	4/64 (6%)
AF-A0A832DAG3-F1	Uncharacterized protein	Candidatus Rokubacteria bacterium	88.81	1009	MRRWALAVLAMAAMLSRGEGAAAQALIGGGLTALPPARLGPDLARNGGFETLAGGLPAGWTAGAGWGVDHLVTHGGAAAYRRTAGAGTASQAVALKKGVYTFSAWIRTEALGGSGSGVRLQLDMRPALGQWYTTDVISGTRDWTRFTLTNLVVPQDLTATLKLENYGGPAGTAWFDDVRLEQQLPEPVTVFMLYPNFRGMMFDDQPATLRFDVAVVPPGGDAGAYLVRGTLADETTGLVVDSREFAAAAGFTAALDGSRMQYGRAYAATFALVDRAGGGVVGQYPAYRVSRVAAAARATMNVSVDAGNRVLVRGQPRFVLGLYDSGGGYSTADSYWENQIWSPGGPRRLDGLPINFYLNYWMGAASAEAMKALMSNLQRRGVMYLQTGNCFDKFPAGPD…	49/103 (48%)	38	0.334697	104	PTVVTAPAATVA----TTQPAPVIQPAPQTTAPMFNPIFTPATTQPAVRPVPP--------ISGTKPRSFGVYGNEDASPSTSNTLVNTGRDRDV------DAGSIGTFTVPRLKTMTSKL	20/103 (19%)
AF-A0A2T4B354-F1	Uncharacterized protein	Trichoderma citrinoviride	60.72	94	PAVPAVPPYAVPPPAGTAPVVPAPVGTAPAGSPVYTPPANPPVVSPAPPSGTNPAGPPAGGNPGVPSGVPPVSSAGRVGGSMFAVLAAAAVFLL	40/84 (48%)	34	0.00589106	108	VDAGGPTVVTAPAATVATTQPAPVIQPAPQTTAPMFNPIFTPATTQPAVRPVPPISGTKPRSFGVYGNEDASPSTSNTLVNTGR	9/84 (11%)
AF-A0A402D5C5-F1	Uncharacterized protein	Capsulimonas corticalis	73.38	107	MTDRKKIALWGAAVLTAGILFTSAPASRAEDPTPVVSTTPAAPVAPTDPAPTPPAPTTPAPPVIPVTPPTTPGTPPAVPTPPAPPAAPPVPAPPAAPAPPPATPAAP	30/55 (55%)	29	0.0107195	107	PTVVTAPAATVATTQPAPVIQPAPQTTAPMFNPIFTPAT--TQPAVRPVPPISGTKP	4/55 (7%)
AF-A0A068MTJ0-F1	Uncharacterized protein	Synechocystis sp. (strain PCC 6714)	57.91	492	MAMDLPLRLSDSPSLGQVFTPVNVAILASLGLHGFILGLALPHWQWQESTGESLEDRNPVGVIELTPAEQSRLPETDIFSAGALFPTAPDGSAPGAIAADPNLPTPPGGDYNYSLPSGPGIMPPPPAMPNLPAYPNLPPLTSYGNLSRLPITNPPIPSLPQIPSTRQIPRPPGLFSPTPDQGINPLGPSPNRPNFGSLPPSQGTGFITRAPQGTNTPQEPGLTAEGEDTSPEKLRENTLVSIAQQGQALKAKDTINGAYPPIACRNRTEAQVVYNLFPNGQRDLVGRSRYPIFNQLAEQAIANRSYGEPTQVTVSFKYDAELCGGINQFIPSGGENPSLPTVPPPSQTTPAPAVTPAPGIAPTLEPQRPRPTTPPISQPQTAPPEVRSSPIPDAPVPRR…	63/136 (46%)	47	0.0121161	115	VDAGG--PTVVTAPAATVATTQPAPVIQPA--------PQTTAPMFNPIFTPATTQPAVRPVPPISGTKPRSFGVYGNEDASPSTSNTLVNTGRDRDVDAGSIGTFTVPRLKTMTSKLSLPKVKGKAIMNLNHLAHYSPAQVDLSN	22/136 (16%)
AF-A0A644X6N9-F1	SCP domain-containing protein	bioreactor metagenome	63.72	295	MKKKIIALTLTAALALSSTSAFAATTTDCEKTFNYDLSNLLKGITSNSNVKQYKLTVNGQEMDLNSIDWNTVLNKTTTAVQKPASTEKTTAPEAAKPTATQPVAAKPAATTPAVTQPATPVATKPATTAPAAKPATTPAVTQPAAPVATQPAAPSTAATTPSNTVSSSNLSYEQKVAELVNIERQKAGLSALTFDQSVSNVARTKSKDMAANNYFAHQSPTYGSAGDMLTKFGIKWSAWGENIASGQKTPEAVVTAWMNSPGHRANILSTNFSKIGVGYAVNSNGTPYWTQIFTN	58/128 (45%)	45	0.0193371	112	DAGGPT----VVTAPAATV-ATTQPAPVIQPAPQTTAPMFNPIFTPATTQP----AVRPVPPISGTKPRSFGVYGNEDASPSTSNTLVNTGRDRDVDAGSIGTFTVPRLKTMTSKLSLPKVKGKAIMNLNHLAHYSP	18/128 (14%)
AF-A0A562JDV4-F1	Putative YkwD family protein	Sedimentibacter saalensis	63.03	295	MKKKIIALTLTAALALSSTSAFAATTTDCEKTFNYDLSNLLKGITSNSNVKQYKLTVNGQEMDLNSIDWNTVLNKTTTAVQKPASTEKTTAPEAAKPTATQPVAAKPAATTPAVTQPATPVATKPATTAPAAKPATTPAVTQPAAPVATQPAAPSTAATTPSNTVSSSNLSYEQKVAELVNIERQKAGLSALTFDQSVSNVARTKSKDMAANNYFAHQSPTYGSAGDMLTKFGIKWSAWGENIASGQKTPEAVVTAWMNSPGHRANILSTNFSKIGVGYAVNSNGTPYWTQIFTN	58/128 (45%)	45	0.0193371	112	DAGGPT----VVTAPAATV-ATTQPAPVIQPAPQTTAPMFNPIFTPATTQP----AVRPVPPISGTKPRSFGVYGNEDASPSTSNTLVNTGRDRDVDAGSIGTFTVPRLKTMTSKLSLPKVKGKAIMNLNHLAHYSP	18/128 (14%)
AF-A0A7I9WVB9-F1	RsdA_SigD_bd domain-containing protein	Mycolicibacterium murale	51.34	392	MPDFGRRPGEPESLDDINRSDRLLDALAGGQQRIRPGDAGEAELLNLLEGWRDGVRAPGTSVLSEQDAVSALHRGLSQPSPQTKGARRHLAVVGSVAAAVLCIGGFGAVVAGAGPGDSLYGMRTALFGEPQSVRDDRVALAAQTEMAEVQRLIDQGDWDQAQQKLQTLTTSVVQVEDATRQQQLVDEWNLLNVRVESQDPAATLPPPEPGAPPLTLPEITLPSDATSPETTSPDTTAPDTTTPDTTTAPSETTSPSETSPPSETSPTTTEPSPTPTSTPATTTPSPTTTASSTTSRPPTTTTTTTASARPTTSTTTTTTAVAEVEESASTPVTTTAAEAVVPSTTLVEVETGTPAPSAESEAPQAPETAVSTPTTTTVPNGPLIQLPIPGLN	39/86 (45%)	26	0.0249456	112	DDEEVDAGGPTVVTAPAATVATTQPAPVIQPAPQTTAPMFNPIFTPATTQPAVRPVPPISGTKPRSFGVYGNEDASPSTSNTLVNT	0/86 (0%)
AF-A0A378TAU7-F1	Putative alanine and proline rich protein	Mycolicibacterium tokaiense	52.62	397	MPDFGRGPSEPESLDDINRSDRLLDALAGGQQRIRPGDAGEAELLNLLEGWRDGVRAPGTNVLSEQDAVSALHRGLSQPSPQTKGARRHLAVVGSVAAAVLCIGGFGAVVAGAGPGDSLYGMRTALFGEPQSVRDDRVALAAQTEMAEVQRLIDQGDWDQAQQKLQTLTTSVVQVEDATRQQQLVDEWNLLNVKVESQDPAATLPPPEPGAPPLTLPEITLPSETTSPETTSPETTSPDTTAPDTTTPDTTTAPSETTSPSETSPPSETSPTTTEPSPTPTSTPATTTPSPTTTASSTTSRPPTTTTTTTTSARPTTSTTTTTTAVAEAEESASTPVTTTAAEAVVPSTTLMEVETGTPAPSAESEAPQAPETAVSTPTTTTVPNGPLIQLPIPGLN	39/86 (45%)	26	0.0251601	112	DDEEVDAGGPTVVTAPAATVATTQPAPVIQPAPQTTAPMFNPIFTPATTQPAVRPVPPISGTKPRSFGVYGNEDASPSTSNTLVNT	0/86 (0%)
AF-A0A023BCF0-F1	Integrin beta chain	Gregarina niphandrodes	76.62	416	MSMRFLCLIGGVFGEEISQRGGETGLGLPQVLPDLKPVDDAQRWADRTNTSALTKDVKPSVVYGERYFQTRQAEVCNFPLEIVILQDLTDSFSDNIEQMKNVQLHQMIDGLSESHPGSKFSMVSFQDKAIYPLGNRDDACWTFYSDFSTDAQPIYDAYAQAISYGGADAPENHFGAILAAMESSNIGWSPLGSEYTRLIVVVTDAAPHHADDGLNPDPATLTPWKGEYSDDQATDLCLKTYYPSAQQMYDQIVARHTYIAALVFDADWENGWAATGWKTFNRFLVQPEGMVEPDAEDSSGFWSQLSKIIDVMEAVECPEPTTPAPTTPAPTTAPAPVTTPAPTTPPAPVTTPATTTPPVTPAPITPGECPPVMEVTDAACVPAPENCYCQPEVLIQLLD…	32/62 (52%)	30	0.034475	111	EEVDAGGPTVVTAPAATVATTQPAPVIQPAPQTTAPMFNPIFTPATTQPAVRPVPPISGTKP	4/62 (6%)
AF-A0A0Q5ER05-F1	Cell division protein	Pseudomonas sp. Leaf127	68.5	563	MNSLHADEAFLGHYQLSHDPFAARVPGFKFFPAQRKPVLGQLHHLARYSQLLLAVTGPQGSGKTLLRQALVASTNKQSVQSVVISARGAGDAAGVLQQMAQALGLMRVDLQTILNQVVQLALTGQEVYVLVDDAEQLDNSALEALLGLSVGVPEGHPHVFLFGEASLLDRLDQVCGQLPVGAEGERYHVIELQPYNEDETREYLAQRLDGAGQGIALLSAAQIADIHEQSDGWPGIINQVARDSMIEAMIASRSAVKRPSAGFNMPKKHILALGAVVIAAVAAAVLIPGGSKTPTPGQEPATAQAQLPLGQGTPATQQSNNGGPAIEFAGNSQPMPLPMNGNSQPVMRGPLAEAAGAGEGDEDSVPSTSPANPPTVTAGTSASQPVAQVPRSSIQPPAS…	32/64 (50%)	26	0.0399713	111	PTVVTAPAATVATTQPAPVIQPAPQTTAPMFNPIFTPATTQPAVRPVPPISGTKPRSFGV-YGNE	1/64 (2%)
AF-A0A1I3T1J6-F1	Outer membrane transport energization protein TonB (TC 2.C.1.1.1)	Sphingomonas sp. NFR04	81.56	224	MAYADRNVSGSRVVAIVIVAIIVAGMGYAFVTGLAYQYIKKKAEELKTFEVEEPPPPPEEIPPPPPPPDTPVPPPPTQVVVPPAIVQSVSPAPPVATTNIIPPPPPITPPAPPAPTAPPAPPAPPRVAKALKPRSSPGSWVTNDDYPSESQRAGEEGVTGFRLDVDATGRVVSCTITSSSGSSRLDNQACNLLKRRARFDPAEDASGNKIPAPYVNRFRWQIQK	60/135 (44%)	48	0.0416344	108	PTVVTAPAATVATTQPAP------VIQPAPQTTAPMFNPIFTPATTQPAVRPVPP--ISGTKPRSF-GVYGNEDASPSTSNTLVN---TGRDRDVDA-GSIGTFTVPRLKTMTSKLSLPKVKGKAIMNLNHLAHYSPAQVDLSNTRAP	25/135 (19%)
AF-A0A7W7Z9V0-F1	Translation initiation factor IF-2	Granulicella aggregans	67.56	1076	MTKVRINDLARELEVKSKPILDALEAIGVSGKTHSSSIDPGQAERVRDYFKNGGRSSNSSKTAAPAKPAFSLAGVSKPGDAVKAILERRNAEAAARNAPPPRGPVVVANPVAGTAPAVAAVRPSVTVAPAAPVVASTPAPVVEAPAPRRIVPLPNQGARIISPAPVQPAIASRPPAGGVVVVRPPVGGAVAAAPPARPVVAAPVAPVAAPVAPVAAPAAEAPAAKVVAPVAPAAAATPVVTPPAPVAPVASAAPAVPEAPVAEAPAVAAAPAVPPPPPGPAPRRVIMPQTGPRPIYTAPPPVPGAPPRNRPIFERPRPGSGPGNFSGPRPGSGPMGGPGGPGMAPGARRPMHPTRPGFAGPGGAPRPGFTPGGAPGRPGFPPRPGMGARPAGAPGVMPG…	35/57 (61%)	27	0.0473868	111	VDAGGPTVVTAPAATVATTQPAPVIQ-PAPQTTAPMFNP---IFTPATTQPAVRPVPPISG	4/57 (7%)
AF-A0A0F5RA61-F1	SCP domain-containing protein	Paenibacillus sp. D9	71.12	247	MTVAAGVALSGTAGYAGTAQAAAAKPAYQSYTLQQMLSSYGVDFQDLLNKLEQGGFIVKKPVPTATPAPTAPAKTPAPTATPAPVKTPAPTATPAPVKTPAPTVKPTPTPAPATNPGSGQQGASDTSSYAQQVINIVNQERAKVGLGALTSDTQLTKVALDKAKDMYVNNYFSHTSPTYGSPFDMMKAYGVTYNYAGENIAKGQRTPQEVMTAWMNSEGHKANILKSNYTKIGVAYYNGVWVQEFKG	57/120 (48%)	45	0.0488697	108	TAPAATVA-TTQPAPVIQPAPQTTAPMFNPIFTPATTQPAVRPVP-PISGTKPRSFGVYGNEDASPSTSNTLVNTGRDRDVDAGSIGTFTVPRLKTMTSKLSLPKVKGKAIMNLNHLAHYSP	16/120 (13%)
AF-A0A0P1AGZ8-F1	Uncharacterized protein	Plasmopara halstedii	55.56	525	MESITYFLCDKLIKGHIAKLAIYPENFLPVIQAYTYNIADTHRTTLVIFDQRQDAVLPLTAHEDVSVCRDATYSLSVDASMLCAGSGMPTGFSCPKAGDVAVAECYTYLPSYIDGRCVAPEDAVCQLVNGNTWGCVLPTVGCSGAVETKCESWNYNREDTVDLDGSGSFDGNQDYNSSWFVQTTPLRDLYKCGEVPTPAPTLPEVIPPTPIPTPPVTPAPVTPAPTTRAPATPAPTTRAPATPAPTTRPPATPAPTTRAPATPAPTTRAPATPAPTTRAPTTPSYEPTPAAPKPTPAPKPTPAPEPTPAPEPTPAPEPTPAPGPTPAPEPTPAPEHTPAPEPTPAPTTRAPTTPSYEPTPAPFTISPTPEPTPPATTPEPFTNTTGTPYATPPAPKGNS…	50/111 (45%)	39	0.0515674	110	EEVDAGGPTVVTAPAATVATTQPAPVIQPAPQT---TAPMFNPIFTPATTQPAVRPVPPISGTKP--RSFGV-YGNEDASPSTSNTLVNTG-------RDRDVDAGSIGTFTVPRLKTMTSKLS	14/111 (13%)
AF-A0A7U2V702-F1	Cutinase family protein	Rhodococcus ruber	72.69	574	MALDWAVRNKRIAAAAVAPVALGAAAVIAVAVSEPSAPSTTPTTLTASVTECHDMVSIAVGGRNDSPRPGTHAMLLDADGNPLPAASSTDFSSPWVDEVVNAPRDDVPEGSYSAVYVEYPANMSSYDDAVETGVDNAQTVMQAIREACPDTKFAVVGYSEGADVARRVAMEIGNQEVAEDGSYEIVDPDSVVGVVILADAGREAGEGPFPGAEDEFRNPDGFDLAYQSGRNSASGSGSLPGTSGSFGALDGKVASFCSEGDLTCSAPENIALLQLAVNVGRQLNVDALEREGLTPQTALDVATVLGRIAMAAFADIQSQENWMQSDETFLDVLIKVSDPSYEPAVRDVASDGTDDEITSGELIDLAYLPAKLRNEVIGFLADNENTLEVALSDPYQQTL…	35/73 (48%)	26	0.0534354	110	PTVVTAPAATVATTQ-PAPVIQPAPQTTAPMFNPIFTPATTQPAVRPVPPISGTKPRSFGVYGNEDASPSTSNT	1/73 (1%)
AF-M2YKP1-F1	Uncharacterized protein	Rhodococcus ruber BKS 20-38	72.12	574	MALDWAVRNKRIVAAAVAPVALGAAAVVAIAVSEPSAPSTAPTTLTASVTECHDMVSIAVGGRNDSPRPGTHAMLLDADGNPLPAASSTDFSSPWVDEVVNAPRDDVPEGSYSAVYVEYPADMSSYDDAVETGVDNAQTVMQAIREACPDTKFAVVGYSEGADVARRVAMEIGNQEAAEDGSYEIVDPDSVVGVVILADAGRQAGEGPFPGAEDEFRNPDGFDLAYQSGRDSASGSGSLPGTSGSFGALDGKVASFCSEGDLTCSAPENIALLQLAVNVGRQLNVDALERDGLTPQTALDVATVLGRIAMAAFADIQSQENWMQSDETFLDVLIKVSDPSYEPATRDVASDGTDEEITSGELIDLAYLPAKLRNEVIGFLADNENTLEVALSDPYQQTL…	35/73 (48%)	26	0.0534354	110	PTVVTAPAATVATTQ-PAPVIQPAPQTTAPMFNPIFTPATTQPAVRPVPPISGTKPRSFGVYGNEDASPSTSNT	1/73 (1%)
AF-W8YX95-F1	SCP domain-containing protein	Paenibacillus sp. P22	63.44	298	MPVPRILLAKPEVGRARIGLSGKLGTTPTRIFADAEKIRRRIYVNKRTFLAITVAAGVALSGTAGYAGTAQAAATKPAYQSYTLQQMLSSYGVDFQDLLNKLEQGGFIVKKPVPTATPAPTAPAKTPAPTATPAPVKTPAPTATPAPVKTPAPTVKPTPTPAPATNPGSGQQGASDTSSYAQQVINIVNQERAKVGLGALTSDTQLTKVALDKAKDMYVNNYFSHTSPTYGSPFDMMKAYGVTYNYAGENIAKGQRTPQEVMTAWMNSEGHKANILKSNYTKIGVAYYNGVWVQEFKG	57/120 (48%)	45	0.0621553	108	TAPAATVA-TTQPAPVIQPAPQTTAPMFNPIFTPATTQPAVRPVP-PISGTKPRSFGVYGNEDASPSTSNTLVNTGRDRDVDAGSIGTFTVPRLKTMTSKLSLPKVKGKAIMNLNHLAHYSP	16/120 (13%)
AF-A0A1I3HQJ5-F1	DamX protein	Pseudomonas sp. NFPP04	71.25	521	MTSLHADEAFLGHYQLSHDPFAPRVPGFKFFPAQRKPVLGQLHHLARYSQLLLVVTGPLGSGKTLLRQALVASTNKQSVQSVVVSARGAGDAAGVLRQVAQALDVATAEPNAILKQVVQLGLTGQEVYLLVDDAEQLDESALEALLALAAGTPEGRPHVFLFGESSLIAELEQISGDQELFHVIELQPYEEEETREYLAQRLEGAGAGIELFSAQQISDIHESSDGWPGTINQVARDAMIEAMIASRTAVKRPKMGFSMPKKHVLAISAVVVVAVAAAWLIPGRSKAPTTAGAPTEQAQLPLGKPTPNVEFANSGQPTNLPMVGQPVMRGPLAEEAGGISEGDDGVPVEGSSATPPTVTTTAPPAGVPAGQPAAKPTPAPTVATAKPAPVTKPVAPAPA…	34/69 (49%)	26	0.0682269	109	VDAGGPTVVTAPAATVATTQPAPVIQPAPQTTAPMFNPIFTPATTQPAVRPVPPISGTKPRSFGVYGNE	1/69 (1%)
AF-A0A0F2KV67-F1	Chitooligosaccharide deacetylase	Azospirillum thiophilum	67.81	544	MLRILWPNAAFPAPSPRVADAVRSRVAAPVVRQHGSLLGTVVVATALLGGALSLPASSHAAETRPQRPPAAKQTAAPAAASAKAEEKPAATPTANGPVLQLGIYSGDGDAWWSWKSLQRREPELTANLTASVMLLDGKSESGGVALYAQIGKGVDPKALCRKLVGAGFGCLVVDRPAPSAAQVPNAQTAAVAANSPMPAAAAPAPAPAKPPAVTVAVAQPSAEPQPATKPEVPQPAIIPEVPQPAVKPEPPQPGTTTSVLAPIGSAVAAPLAPPPPSVALAIPPADGTIIYSEEDARTMADIEQHSRRKGRLRSVMPDSRYDVMPATLKKQNWNLCALTFDDGPHRTVTRQVLDILNREGVRATYFPVGRIAERHGELIHDFVVSGHEIGNHSLTHSDL…	32/71 (45%)	27	0.0694497	109	AGGPTVVTAPAATVATTQPAPVIQPAPQTTAPMFNPIFTPATTQPAVRPVPPISGTKPRSFGVYGNEDASP	2/71 (3%)
AF-A0A808TGT7-F1	Cutinase family protein	Rhodococcus ruber	72.62	575	MALDWAVRNKRIAAAAVAPVALGAAAVIAVAVSEPSAPSTAPTTLTASVTECHDMVSIAVGGRNDSPRPGTHAMLLDADGNPLPAASSTDFSSPWVDEVVNAPRDDVPEGSYSAVYVEYPANMSSYDDAVETGVDNAQTVMQAIREACPDTKFAVVGYSEGADVARRVAMEIGNQEVAEDGSYEIVDPDSVVGVVILADAGREAGEGPFPGAEDEFRNPDGFDLAYQSGRNSASGSGSLPGTSGSFGALDGKVASFCSEGDLTCSAPENIALLQLAVNVGRQLNVDALEREGLTPQTALDVATVLGRIAMAAFADIQSQENWMQSDETFLDVLIKVSDPSYEPATRDVASDGTDDEISSGELIDLAYLPAKLRNEVIGFLADNENTLEVALSDPYQQTL…	38/87 (44%)	29	0.070943	109	ADEREDDEEVDAGGPTVVTAPAATVATTQ---PAPVIQPAPQTTAPMFNPIFTPATTQPAVRPVPPISGTKPRSFGVYGNEDASPSTSNT	3/87 (3%)
AF-A0A1V4HP92-F1	Uncharacterized protein	Paenibacillus ferrarius	52.25	644	MPQGKQLQAKPASPSHQRAAQSQAAQTSSTAPQMSPLSRDFFMQMQRTAGNRATQAYTNQLIQRSPAAAQQQVVPVPAPATQAAVTQAAPGTPAPAAQVVPGTPAPAAQVVPGTPAPAAQVVPGTPAPAAQVVPGTPAPAAQVVPGTPAPAAQVVPGTPAPVTTPAAQPVYGTLDAPGTASSITDAQGGAVSTFSDSFGARADDLKDSYDKTGDASTGQQAASFGAVASTADLVAGPFQILNAIRETMEISGDSSRTVHNKNWNYAATGSSMIESTGKMVSGSAGLVDKAAKSTGQVDGVGASSAVSDYAGTVGEAISAVKSTIMAVKGIYDLYDKHSKNGGLDKGEKSKGAIEIVSNAISAAHSSLKVAKGIMEIMETGTGSLVSVIPGVSIAVSGVK…	43/87 (49%)	33	0.0737506	109	APAATVATTQPAPVIQPAPQTTAPMFNPIFTPATTQPAVRPVP--PISGTKPRSFGVYGNEDASPSTSNTLVNTGRDRDVDAGSIGTFT	11/87 (13%)
AF-A0A1Q5AFK5-F1	Penicillin-binding protein	Micromonospora sp. CB01531	66.31	228	MSDDRQEPPAGNDDATRPLPPDRSGGADATARQEPVAAAPAWSGRAGVPPPRPAGYPELGTEWYAEEQSGRRWWMPILLGILALVLIALIGLGVWLALTAAERNSGPPPVPSATSSSAPETSAAPTTTAPSTSPPTTPPTTAPARVPVPPLVGLPEDAARAALDRLKVDYRVVRRTSDRPAGTVIETDPAAGELVSEDDQVTVVVARAGAPTTAAATPTPGPTATPTP	26/46 (57%)	23	0.0774648	106	PAATVATTQPAPVIQPAPQTTAPMFNPIFTPATTQPAVRPVPPISG	0/46 (0%)
AF-A0A811Y2P4-F1	(raccoon dog) hypothetical protein	Nyctereutes procyonoides	36.94	430	MPQPYCLNYEINVECCYLPDYCISTPPPTTTPTTTPTTTPSTTTPSTTTPTTTPSTTTTTPTTTPTTTPSTTTPSTTTPTTTPTSTPTTTPSTTTPTSTPTTTPSTTTTTPTTTPSTTTPSTTTPTTTLTTTPTTTPSTTTPTSTPTTTPSTTTPTSTPTTTPSTTTPTSTPTTTPSTTTPTSTPTTTPSTTTTTPTTTPLTTTPSTTTTTTTPTTTPTTTPTSTLTTTPSTTTPTTTPTTTPTTTPSTTTTTTLTTTPTTTPTTTPLTTTPSTTPSTTTPSTTTTTTTTPTTTPTSTPTTTPTSTLTTTPSTTTPTTTPTPTTTPSTTTPTTTPTSTLTTSPSTTTLTTTPTSTPTTTPTTTPTTTPTPTTTPSSTTTPTSTPTTTPSTTTTTLTTTP…	32/76 (42%)	27	0.0825272	108	TVVTAPAATVATTQPAPVIQPAPQTTAPMFNPIFTPATTQPAVRPVPPISGTKPRSFGVYGNEDASPSTSNTLVNT	5/76 (7%)
AF-A0A355CK84-F1	Type IV pili twitching motility protein PilT	Microcoleaceae bacterium UBA10368	86.06	431	MPRPPAPGIPRAAGAPPAPPAAPPAPPAAPPAPAATAPPAAPPAPPATAPPAAPPAPPATAAPAPPSSTPVSSSSENNGNPTLRQLVQRAKEEGISDLHLGVNEIPRFRKRGEITDAGYPTTDLDVFMGWLRECMTDEEIAYFQKNLDFDGAFDFGFVRIRISAFDSLAGPAMVLRLIPAEILTMEQLKLPEVFRKICGYHKGLILVTGPTGSGKSTTMAAMIDYINKNNSHHIITIEDPVEFVHTSRKSLIKHREVGRHTLKFVNALKGALRQDPDMMLVGEIRDRETVEIALKAAQTGHLVAGTLHTNSAVKTLNRILDMFNSEEQPALRVSMAESLLAIIAQMLCKTTDGKRAAYHDILINTDVVKEYIMKGQSEEINQIMIKDTYEGMTTMNKCL…	41/99 (41%)	32	0.0826338	108	GGPTVVTAPAATVATTQPAPVIQPAPQTTAPMFNPIFTPATTQPAVRPVPPISG--TKPRSFGV-YGNEDASPSTSNTLVNTGRDRDVDAGSIGTFTVPRLK	3/99 (3%)
AF-C7Q994-F1	Uncharacterized protein	Catenulispora acidiphila (strain DSM 44928 / JCM 14897 / NBRC 102108 / NRRL B-24433 / ID139908)	68.44	304	MTASRIGRGALVTLAGAAASLAGAAGAANACEQKPPPPKPCTLDTHDVTWAQVGKDGKDIAKPAPAAHFTQVKTEPQYGFRVELTQSALQQQCTGSVDISLASYNAEGPTWETSGTQSFVDFATVHLTTTSKTSASQVLTVKLPGVPGGPCFGQIDLYPGSTKYDGTNGHGIPNYHNGVNTPKGVFAAWNGADAGGCTVVTPPPPPVTTTTPPPATTTPPTTAPTTHPSTPVSSTTPPPPPRTSTTTSTPTTPPTTTATPGTPTLAETGSNAGELSLVALAFFGAGGTAMFASRKAKAAEARKH	39/82 (48%)	33	0.0846631	107	DAGGPTVVTAPAATVATTQPAPVIQPAPQTTAPMFNPIFTPATTQPAVRPVPPISGTKPRSFGVYGNEDASPSTSNTLVNTG	5/82 (6%)
AF-E4U5Y5-F1	Uncharacterized protein	Oceanithermus profundus (strain DSM 14977 / NBRC 100410 / VKM B-2274 / 506)	77.62	607	MNHTRWIVLVFLFAVAWAMPLPQLYDQLAPKLETARTELLRDPTASLQALDDALNIFRSGAENVPEALSEGVVQALNNARIAVSRKSKADLEGQLWVVRGSLGKLMYEAMFQAVYKGNTDEALALLDRLIEITARTPDLKTKAVPLIQAGDIEGLRTLFERAYAEAMYKSLQLAQQKKQRASAYALTAKAYGLYLVVQDSPRVDNLARDYVDALAKLVAGDEAGFKQQTDRLIAAAQRFFRAAGPAAAAAPAAPAQAPAPAPAVEAAPQPTAPQTQPAPAPAPAPAPAPAAPAQAPAPAAAAAGKPKIQAQVLVSPIEQLNQDMTFLIGDKKKAEKVARSMAQVGIYSYTDWRNSLYITKGLLATAQAYVSVGRAQDARRYMEYARNRYVYEIYPLVEA…	26/58 (45%)	24	0.0959251	108	AGGPTVVTAPAATVATTQPAPVIQPAPQTTAPMFNPIFTPATTQPAVRPVPPISGTKP	1/58 (2%)
AF-A0A6N2RME7-F1	Big_8 domain-containing protein	Schaalia odontolytica	71.56	632	MTTLRTKRAVSALAALTLAVGGIGAVEIFSDAAAPAAHAATCPAPTTDITSKMTVGQPELVDDNGNATTNLTVGQTLGYKVKWSTSSKVTAGQYFQYKLSTKSANPIAPFTFDVKSASGTVIGCATWGSDGTVKVVFNEAAEGAASWDGWVITRSRLTLEANEIGGTQPFHLTETKFVDVNVKKGVGVGEGFRKDGFWTYPGTVWNKSRTISWRVTIPGGSAGLKNVTFTDNSEDTKWDFDCTDLTSQLKNAANFKLLAAVGGANYAGADLSNGSLSKNATITCDANALKIQIPEIPANQFAVFTLYGRVENLVNGRYWNTANIEAPGTPGASVASEKLVYGADAGAEAKQVFSIAKKVDDSAAALTDDPDFSFEVTLKGPGVDKTETVTVKKGQTYTY…	38/73 (52%)	28	0.0972126	108	TVVTAPAATVATTQPAP-------VIQPAPQTTAPMFNPIFTPATTQPAVRPVPPISGTKPRSFGVYGNEDASPSTSNTL	9/73 (12%)
AF-A0A6N2RME7-F1	Big_8 domain-containing protein	Schaalia odontolytica	71.56	632	MTTLRTKRAVSALAALTLAVGGIGAVEIFSDAAAPAAHAATCPAPTTDITSKMTVGQPELVDDNGNATTNLTVGQTLGYKVKWSTSSKVTAGQYFQYKLSTKSANPIAPFTFDVKSASGTVIGCATWGSDGTVKVVFNEAAEGAASWDGWVITRSRLTLEANEIGGTQPFHLTETKFVDVNVKKGVGVGEGFRKDGFWTYPGTVWNKSRTISWRVTIPGGSAGLKNVTFTDNSEDTKWDFDCTDLTSQLKNAANFKLLAAVGGANYAGADLSNGSLSKNATITCDANALKIQIPEIPANQFAVFTLYGRVENLVNGRYWNTANIEAPGTPGASVASEKLVYGADAGAEAKQVFSIAKKVDDSAAALTDDPDFSFEVTLKGPGVDKTETVTVKKGQTYTY…	34/65 (52%)	24	0.698751	101	PAATVATTQPAPVIQPAPQTTAPMFNPIFTPATTQPAVRPVPPISGTKPRSFGVYGNEDASPSTS	4/65 (6%)
AF-A0A7X7PD06-F1	Uncharacterized protein	Rhodococcus sp.	52.09	416	MSDETEQISVAELLKRNGQKVGESRGGRRRRGVAGGISVAELTGEMPVVRDTPSRQSDAEPEAAGPAAPSDPSAPTASAPSAPVVPTPSPQPAPTAPVSTPTASAPAASKPAAEAPAAPKTPTAPASSKGPSLPTRSPGTSGVAKPVADLDNDDDDDIPAAPRSPFGSRGGASSSKDGQGAWISHRGRTPTRRPDLDETTLTPPVSDRKPEPYVSPAAKTAQAPAKPVQAPAKPAAKAPTAKPGPFGKSVQAEPALLSGSHAGELIGGSRRPEADDADDLDVTDVSDAVTTDVTDVTATVTDDVDDDAEDQIDLDDDVEESDDDTEREPDATREWLVLGGQGLAAVVAGALMFKGFEKLWDSLPWVALILAVLVITGLVAMVRILRRTEDMVSFVIAVI…	42/82 (51%)	31	0.107622	107	REDDEEVDAGGPTVVTAPAATVATTQPAPVI---QPAPQTTAPMFNPIFT-PATTQPAVR-PVPPISGTKPRSFGVYGNEDASPSTS	5/82 (6%)
AF-A0A4R4MWJ6-F1	Uncharacterized protein	Actinomadura bangladeshensis	80.25	238	MALAVIPVAAAVIAGSFFVRSQLGPSENTGSSSSITTPPAAPVVSPAPSLPTPLDSPADTPTPTEPEISPTPEDEPGIREGTYSVSLSGTVGGRTFQRSAELQVKSTVARVGTNNGVNPIEVCLRSGFPAGTPEVGAIWFGTNTACFPERGAQLDTTTVEVSGDTVTVRPDARIAAAGLNQFTASGDYIYACLYQPVSGTMTVTFSGGSASGELDINGYSGPCQAAGTNTTYTATFTN	28/49 (57%)	18	0.11132	105	GPTVVTAPAATVATTQPAPVIQPAPQTTAPMFNPIFTPATTQPAVRPVP	0/49 (0%)
AF-Q2H4F0-F1	Uncharacterized protein	Chaetomium globosum (strain ATCC 6205 / CBS 148.51 / DSM 1962 / NBRC 6347 / NRRL 1970)	55.5	250	MQLNRALRFLVLGLSAVSVAEATFAGANIAGRKVKEIQRRQDDDAKADPDTTDAGSPEQTSTSVPADPTSEEPESTPPPVTSSTPTKPPVTSTPATSTPEPTSSNKPPSSSANDDDNSSPTTSHSAKPTSSADEDTPGETTITSTQIITTTREDGSPVTYTSETTSTETPGLADDKNSGQESGMSPQTRNTVIGVVVGVGGAIISRRLGAGRLEDLGKPETGGSLTSRTPFQSTLESYHAPTQVNTAANF	51/119 (43%)	34	0.11964	105	DEREDDEEVDAGGPTVVTAPAATVATTQPAPVIQPAPQTTAPMFNPIFTPATTQPAVRPVPPISGTKPRSFGVYGNEDASPSTSNTLVNTGRDRDVDAGSIGTFTVPRLKTMTSKLSLP	5/119 (4%)
AF-A0A3S9JQP5-F1	Cell division protein	Pseudomonas poae	71.12	518	MTSLHADEAFLGHYQLSHDPFAPRVPGFKFFPAQRKPVLGQLHHLARYSQLLLVVTGPLGSGKTLLRQALVASTNKQSVQSVVVSARGAGDAAGVLRQVAQSLDVATAEPNAILKQVVQLGLTGQEVYLLVDDAEQLDESALEALLALAAGTPEGRPHVFLFGESSLIADLEQISGDQELFHVIELQPYEEEETREYLAQRLEGAGAGIELFSAAQISDIHDSAGGWPGTINQVARDAMIEAMIASRSAVKRPKMGFTMPKKHVLAISAVVVVAVAAAWLIPGRSKAPTTAGAPTEQAQLPLGKPTPNVEFANSGQPTNLPMVGQPVMRGPLAEEAGGISEGDDGVPVEGSSATPPTVTTTAPPVGVPAGQPAAKPTPAPTVATAKPAPVTKPVAAAPV…	39/72 (54%)	29	0.119881	107	VDAGGPTVVTAPAATVATTQPAPVIQPAPQTTAPMFNPIFTPATTQPAVRPVPPISGTKPRSFGVYGNEDAS	4/72 (6%)
AF-A0A2S9EYM4-F1	Cell division protein	Pseudomonas poae	71.44	519	MTSLHADEAFLGHYQLSHDPFAPRVPGFKFFPAQRKPVLGQLHHLARYSQLLLVVTGPLGSGKTLLRQALVASTNKQSVQSVVVSARGNGDAAGVLRQVAQSLDVATAEPNAILKQVVQLGLTGQEVYLLVDDAEQLDESALEALLALAAGTPEGRPHVFLFGESSLIADLEQISGDQELFHVIELQPYEEEETREYLAQRLEGAGAGIELFSAQQISDIHESSDGWPGTINQVARDAMIEAMIASRSAVKRPKMGFTMPKKHVLAISAVVVVAVAAAWLIPGRSKAPTTAGTPTEQAQLPLGKPTPNVEFANSGQPTNLPMVGQPVMRGPLAEEAGGISEGDDGVPVEGSSATPPTVTTTAPPAGVPAGQPAAKPTPAPTVATAKPAPVTKPVAPAPA…	36/72 (50%)	27	0.119977	107	VDAGGPTVVTAPAATVATTQPAPVIQPAPQTTAPMFNPIFTPATTQPAVRPVPPISGTKPRSFGVYGNEDAS	3/72 (4%)
AF-A0A0M8PIT0-F1	Cutinase	Rhodococcus rhodochrous KG-21	73.12	574	MALDWAVRNKRIVAAAVAPVALGAAAVVAIAVSEPSAPSTAPTTLTASVTECHDMVSIAVGGRNDSPRPGTHAMLLDADGNPLPAASSTDFSSPWVDEVVNAPSDDVPEGSYSAVYVEYPANMSSYDDAVETGVDNAQTVMQAIREACPDTKFAVVGYSEGADVARRVAMEIGNQEAAEDGSYEIVDPDSVVGVVILADAGRQAGEGPFPGAEDEFRNPDGFDLAYQSGRDSASGSGSLPGTSGSFGALDGKVASFCSEGDLTCSAPENIALLQLAVNVGRQLNVDALERDGLTPQTALDVATVLGRIAMAAFADIQSQENWMQSDETFLDVLIKVSDPSYEPATRDVASDGTDEEITSGELIDLAYLPAKLRNEVIGFLADNENTLEVALSDPYQQTL…	35/73 (48%)	26	0.124758	107	PTVVTAPAATVATTQ-PAPVIQPAPQTTAPMFNPIFTPATTQPAVRPVPPISGTKPRSFGVYGNEDASPSTSNT	1/73 (1%)
AF-A0A098BM79-F1	Uncharacterized protein	Rhodococcus ruber	72.56	575	MALDWAVRNKRIAAAAVAPVALGAAAVIAVAVSEPSAPSTTPTTLTASVTECHDMVSIAVGGRNDSPRPGTHAMLLDADGNPLPAASSTDFSSPWVDEVVNAPRDDVPEGSYSAVYVEYPANMSSYDDAVETGVDNAQTVMQAIREACPDTKFAVVGYSEGADVARRVAMEIGNQEVAEDGSYEIVDPDSVVGVVILADAGREAGEGPFPGAEDEFRNPDGFDLAYQSGRNSASGSGSLPGTSGSFGALDGKVASFCSEGDLTCSAPENIALLQLAVNVGRQLNVDALEREGLTPQTALDVATVLGRIAMAAFADIQSQENWMQSDETFLDVLIKVSDPSYEPAVRDVASDGTDDEITSGELIDLAYLPAKLRNEVIGFLADNENTLEVALSDPYQQTL…	38/73 (52%)	29	0.124837	107	PTVVTAPAATVATTQ---PAPVIQPAPQTTAPMFNPIFTPATTQPA--VRPVPPISGTKPRSFGVYGNEDASPSTSNT	7/73 (10%)
AF-A0A385HVS4-F1	Cutinase	Rhodococcus ruber	72.25	575	MALDWAVRNKRIAAAAVAPVALGAAAVIAVAVSEPSAPSTTPTTLTASVTECHDMVSIAVGGRNDSPRPGTHAMLLDADGNPLPAASSTDFSSPWVDEVVNAPRDDVPEGSYSAVYVEYPANMSSYDDAVETGVDNAQTVMQAIREACPDTKFAVVGYSEGADVARRVAMEIGNQEVAEDGSYEIVDPDSVVGVVILADAGREAGEGPFPGAEDEFRNPDGFDLAYQSGRNSASGSGSLPGTSGSFGALDGKVASFCSEGDLTCSAPENIALLQLAVNVGRQLNVDALEREGLTPQTALDVATVLGRIAMAAFADIQSQENWMQSDETFLDVLIKVSDPSYEPAVRDVASDGTDDEITSGELIDLAYLPAKLRNEVIGFLADNENTLEVALSDPYQQTL…	38/73 (52%)	29	0.124837	107	PTVVTAPAATVATTQ---PAPVIQPAPQTTAPMFNPIFTPATTQPA--VRPVPPISGTKPRSFGVYGNEDASPSTSNT	7/73 (10%)
AF-A0A399XZA0-F1	Cutinase	Acidobacteria bacterium	72.44	575	MALDWAVRNKRIAAAAVAPVALGAAAVIAVAVSEPSAPSTAPTTLTASVTECHDMVSIAVGGRNDSPRPGTHAMLLDADGNPLPAASSTDFSSPWVDEVVNAPRDDVPEGSYSAVYVEYPANMSSYDDAVETGVDNAQTVMQAIREACPDTKFAVVGYSEGADVARRVAMEIGNQEVAEDGSYEIVDPDSVVGVVILADAGREAGEGPFPGAEDEFRNPDGFDLAYQSGRNSASGSGSLPGTSGSFGALDGKVASFCSEGDLTCSAPENIALLQLAVNVGRQLNVDALEREGLTPQTALDVATVLGRIAMAAFADIQSQENWMQSDETFLDVLIKVSDPSYEPAVRDVASDGTDDEITSGELIDLAYLPAKLRNEVIGFLADNENTLEVALSDPYQQTL…	38/73 (52%)	29	0.124837	107	PTVVTAPAATVATTQ---PAPVIQPAPQTTAPMFNPIFTPATTQPA--VRPVPPISGTKPRSFGVYGNEDASPSTSNT	7/73 (10%)
AF-A0A7S3H1G6-F1	Hypothetical protein	Spumella elongata	62.91	844	MSSRYPNGKTVPARSKSPIGSRPNSKKKAGKKSASSKAIIRDDDETMLSMLSAYTNSISRFDGSPTQQRSKSPMNLREDPNDRMFMLKSQLTEALEENAFIKSRLNAELKERHQMEAKYKELNKKFTESKKALQATGAALLQVHNQTSEMKNKRDEREIQLDEALNLNRNLNSKIAELETRLEQALLSNNSGSTTANLKRLIEDKEGLIKSMEEQQLQLQGQMSKIRRDNYRLGEENAELQEAVDAKNRKIANLVKKAATLEEELEAAHEFKRQTLSRGRTPNGSDGGRRPGGDRSSRDPAGPSGAPQAGAGPSNANGAKNDNKSALESRLNNFEGDKKYLEERMAQLELSLKQSESFIQLIHSNSQDNSPVKQSQFFPNPNNYPANGTQGIELPSLNA…	39/92 (42%)	32	0.139192	107	VDAGGPTVVTAPAATVATTQPAPVIQPAPQTTAPMFNPIFTPATTQPAVRPVPPISGTKPRSFGVYGNEDASPSTSNTLVNTGRDRDVDAGS	4/92 (4%)
AF-A0A1B9T7Z4-F1	Uncharacterized protein	Agrobacterium rubi	58.66	410	MMDELIGTYGNNLIVAVVGVGVALLALAVVLWIIRRRGGSSPFIRGGKNRQPRLQVLDATAVDTRRRLVLVRRDNVEHLVMIGGPTDIVIESGIGAIPFMKDVREPQNEALEAPPREKAIASERPRALAATREEARPSMPIPPAATAPQPVSRPAPAATPASQPTPPVAQPAPPVSARPAPAPAPSPRQPAPVAPPVAAAAPTQPAPRPAPPPVPSPAPEIASAPVPKAIAREPVVAPLSPAVVPAVTAASLAVEPVENPPAPAVQERPVAPPPVIPAPAIEPEPAFQAPVVDQNNAVDFLDAARERVLPTYRNETPITAAASPAKPVPLAPDENGAVFGDQLTSDFESFLEAEIAKNNAANTPDVSLEPGSEKAPAERVSPPSTGNAADDNVQKEMAR…	28/52 (54%)	22	0.141817	106	AGGPTVVTAPAATVATTQPAPVIQPAPQTTAPMFNPIFTPATTQPAVRPVPP	0/52 (0%)
AF-A0A385ATX3-F1	Fibronectin type III domain protein	Micromonospora sp. B006	46.28	1195	MFAQVSAHKDRVGSAQQAIPGSIAPVSHPSPLIATQHQALAMRAAGDLTNARRLLADAIVAARPAYGEDHQDVLATAHLLARLHREADAPAAARRVLEEAYAAGERRRGDGDPLMLALSFDLAGVAEELGNRHEARRNYSRVATAGAAVLGPDHPAVRAARQYLGGSAAAPAGYGPPPGGSAAATGTHPSPPLPGRPGPTLPGHHSPAPPTHSGAPLPGPPNPALPGHSGPAVPAQPGQVLPGPASPGHSGPALSEPTVSLPAIPPPYPPAPTRPAPGTPATSPAASGAQWAPRPGPGPGAVQPPYPVPNPQGTPPQPAPPVAPVPPHQHPAVRPDGSTSPWAPPSPPSPPSAEATTRFAPISEEATSRFPVVPAEPTAPLTPPSAAGAAPQIPGVRPV…	40/79 (51%)	29	0.148205	107	DEEVDAGGPTVVTAPAATVATTQPAPVIQPAP--------QTTAPMFNPIFTPATTQ-PAVRPVPPISGTKPRSFGVYGNEDASPSTS	9/79 (11%)
AF-A0A7E4WE90-F1	Uncharacterized protein	Panagrellus redivivus	72.25	172	MVSGVLGMRGFTLFFLALCLHACIAPGPKPQTTTAAAAPTTAAAPTTTAAPTTTAVPTTTPAPTTTPAPTTTPAPTTTPEPTTTEAPTTAPTPPAPPTPEPAPSSAPNPPPPPSGQETTEAKENEEEKKDEKKGFELNSLYVILLGVGIEGAITSLLFIILISAKCICWTTE	34/76 (45%)	32	0.148902	102	AGGPTVVTAPAAT-VATTQPAPVIQPAPQTT-APMFNPIFTPATTQ-PAVRPVPPISGTKPRSFGVYGNEDASPSTSNT	5/76 (7%)
AF-A0A522RTA0-F1	Uncharacterized protein	Rhodanobacteraceae bacterium	75.81	308	MFSFRNTTLVGCLLLAGCAGMPVTRPATSAGTQAPAPAVAPAPATVSAPVVPMAAPVVTAPPPKPVAPSSPTPATRRTASPVVAPARPAIAVATVRHSRHVRHSATHSPEPETAVTVGIEGHVALKAGHGQRVSPGDFADTLVYFVPKSGNVAPKPGAFTVFTHDRAFDPVAMAIPEGSTITFDNMDDVRHNEFSVTPGSAFNLGYQAPGQKTAHVFARSGLVLVGCLVHRAMELDMLVVPTTFVTRVAADGHYSLHGLPPGPGTLYAWNPRARLQAEAIDAPRRDADLSITIVKPATASQIDVSTQP	29/56 (52%)	24	0.152509	105	AGGPTVVTAPAATVATTQPAPVIQPAPQTTAPMFNPIFTPATTQPAVRPVPPISGT	2/56 (4%)
AF-A0A286ENA9-F1	GRAM_POS_ANCHORING domain-containing protein	Jatrophihabitans sp. GAS493	53.38	518	MKLFHRIKQAQRRSLSIGLATALTVVVGSALIVSSDATAAVAAPPSFQPDSHAAGTISFYDASGAQITSGSLDASPLAAYYMASTPVPVWTGIPGDPDAPGPKVAAVFYTPVQGQTPAAWQTGDIETTSQVIGTHPGYPGALATTTNPVVKDDSGFADMTDHISNFTSTDTTDPNIYEVRLLNSNGQLYWSSDIQVDTVANTWTQVYPVVTGGATPTPTPAVTPSPTPVVTPAPTPVPTAAPTPVVTPTPTPVVTPVPTPVVTPAPTPVATAAPTPVVTPTPAPTAAPTPVATAAPTPVVTPAPTPVVTPSPAPVVTPTPVVTPVPTPVVTPTPTVAATPSPTPVATVAPTPAASPAPSPTPVPVVTATPTPGATVGSITDPNGDPIAQGSTLTPGQSL…	42/99 (42%)	33	0.159075	106	VDAGGPTVVTAPAAT-VATTQPAPVIQPAPQTTAPMFNPIFTPATTQPAVRPVPPISGTKPRSFGVYGNEDASPSTSNTLVNTGRDRDVDAGSIGTFTVP	9/99 (9%)
AF-A0A2S9AWR6-F1	Cell division protein	Pseudomonas sp. MYb60	70.25	521	MTSLHADEAFLGHYQLSHDPFAPRVPGFKFFPAQRKPVLGQLHHLARYSQLLLVVTGPLGSGKTLLRQALVASTNKQSVQSVVVSARGAGDAAGVLRQVAQSLDVATAEPNAILKQVVQLGLTGQEVYLLVDDAEQLDESALEALLALAAGTPEGRPHVFLFGESSLIADLEQISGEQELFHVIELQPYEEEETREYLAQRLEGAGAGIELFSAQQISDIHESSDGWPGTINQVARDAMIEAMIASRSAVKRPKMGFTMPKKHVLAISAVVVVAVAAAWLIPGRSKAPTTAGAPTEQAQLPLGKPTPNVEFANSGQPTNLPMVGQPVMRGPLAEEAGGISEGDDGVPVEGSSATPPTVTTTAPPAGVPAGQPAAVAKPTPAPTVATAKPAPVTKPAAPA…	38/72 (53%)	30	0.159452	106	VDAGGPTVVT--APAATVATTQPAPVIQPAPQTTAPMFNPIFTPATTQPAVRPVPPISGTKPRSFGVYGNEDAS	5/72 (7%)
AF-A0A5J6IW92-F1	Non-specific serine/threonine protein kinase	Streptomyces cinereoruber	75.94	555	MSAWVVPGYTETRELGAGASGRVVLAVHDATGTPVAVKYLGERLRSDEAFVRGFRAEARLLGALDSPYVVGFHEYVEAPSGAAIVMELVDGVALRALLAREGATGPEAALVVLKGSLLGLAAAHRAGVVHRDYKPENVLVAADGSSTLVDFGIATGHDSRPGVAGTPAYMAPEQWSGAPASPAADVYAATATFFECLTGRKPFAGGNFAELALQHLEAPVPDGQAPEPLRPLIRRGLAKAPHERPDDAAAFVAELEAVATAAYGPDWEERGRGRLAALAALLPLLFPSSGGTAQGATALATTTLPRPPAPRLRRRFPRGLPAGAAALLLALLLALAARAGGEEPDGDRAARAFATTDTAATALPPDPGAPPSPSSAPPPTDTPTPTATPTGPEPSAPSD…	37/84 (44%)	33	0.163443	106	DAGGPTVVTAPAATVATTQPAPVIQPAPQTTAPMFNPIFTPATTQPAVRPVPPISGTKPRSFGVYGNEDASPSTSNTLVNTGRD	6/84 (7%)
AF-A0A2T7K7S5-F1	Non-specific serine/threonine protein kinase	Streptomyces sp. CS081A	75.19	555	MSAWVVPGYTETRELGAGASGRVVLAVHDATGTPVAVKYLGERLRSDEAFVRGFRAEARLLGALDSPYVVGFHEYVEAPSGAAIVMELVDGVALRALLAREGATGPEAALVVLKGSLLGLAAAHRAGVVHRDYKPENVLVAADGSSTLVDFGIATGHDSRPGVAGTPAYMAPEQWSGAPASPAADVYAATATFFECLTGRKPFAGGNFAELALQHLEAPVPDGQAPEPLRPLIRRGLAKAPHERPDDAAAFVAELEAVATAAYGPDWEERGRGRLAALAALLPLLFPSSGGTAQGATALATTTLPRPPAPRLRRRFPRGLPAGAAALLLALLLALAARAGGEEPDGDRAARAFATTDTAATALPPDPGAPPSPSSAPPPTDTPTPTATPTGPEPSAPSD…	37/84 (44%)	33	0.163443	106	DAGGPTVVTAPAATVATTQPAPVIQPAPQTTAPMFNPIFTPATTQPAVRPVPPISGTKPRSFGVYGNEDASPSTSNTLVNTGRD	6/84 (7%)
AF-A0A4Y8JP07-F1	Peptidase_M23 domain-containing protein	Cryobacterium sp. TMT2-15-1	65.44	558	MNPSPRSRLRLSLPPVPVPPRYLATQLAVSVIVALTIFGTPARSLADDAPIAATEDPAAAVPAVRDACARLFPTDAPAAADPALPADPAQPSGPADSAAAPCPMDAPTPSSVPTLTPTPVPEPEPESEPTIAPAPTLEPAPAPAPTTEPMGEPSPTPTPTPTTPSVFGEEPSTPTEPEPAAEPTAQAPAPAELTVEAGSASADRAAAAEAQAAAARTAEAQASAARAAAARTAAAATQAAYDAAKLAYAGAKADYDATVVQADLVRDYGADAAARAEASRRALATLVRATLQRSGPEAVDVLLAGSSDGNDLLARLATLDSLDRLTNSLDEVQAQVDADTKREEALQDQDAALRAAIEAIPLADTRLAMEGAQQELDAASAEVTDLSASTPVALVLTPL…	70/163 (43%)	43	0.163772	106	AGGPTVVTAPA-ATVATTQPAPVIQPAPQT-----TAPMFNPIFTPA-TTQPAVRPVPPISGTKPRSFGVYGNEDASPSTSNTLVN------TGRDRDVDAGSIGTFTVPRLKTMTSKLSLPKVKGKAIMNLNHLAHYSPAQVDLSNTRAPQSCFQTWYEGVKRDYDVTDEEMSII	21/163 (13%)
AF-A0A7E4WCX9-F1	Uncharacterized protein	Panagrellus redivivus	70.69	181	MVSGVLGMRGFTLFFLALCLHACIAPGPKPQTTTAAAAPTTAAAPTTTAAPTTTAVPTTTPAPTTTPAPTTTPAPTTTPEPTTTEAPTTAPTPPAPPTPEPAPSSAPNPPPPPSGQETTEAKFPLYLVNLQENEEEKKDEKKGFELNSLYVILLGVGIEGAITSLLFIILISAKCICWTTE	34/76 (45%)	32	0.16561	102	AGGPTVVTAPAAT-VATTQPAPVIQPAPQTT-APMFNPIFTPATTQ-PAVRPVPPISGTKPRSFGVYGNEDASPSTSNT	5/76 (7%)
AF-A0A2N2QPX0-F1	TetR family transcriptional regulator	Betaproteobacteria bacterium HGW-Betaproteobacteria-9	71.94	361	MKLTPLNSVLLSGGLLVASISHAGMVNDGHGNVGYDTAAECDAAVQAGQARFYEPSTTMPPLRRKGEATVRTARLSDLGPQYKLGACDVGVSRKNGRNGVAKALVGKYVPYSPDMPINLYADKAGVAVRASMAKCDNRFSDVMPRAVPMPVVAPAPAPVAVVPAPAPVPAPAPVAAAPVAAPMVAPAPPAPGMTPYVFGTLGVVNDSVVHRGPDGSISVGDSDRQIGLQMGAGLQFNSILGAEVFYQAGKSHEYTSLDGVDVSAKAKVLGARLTAGGNVTEKLRLFGKLGVASVKHSSGQFADLASHSSSQTRPVVGVGMTFALTENLMLRGDADHYPLRGSNNPRWGNVDYFGVGLQYNF	35/86 (41%)	28	0.173726	105	PTVVTAPAATVATTQPAPVIQPAPQTTAPMFNPIFTPATTQPAVRPVPPISGTKPRSFGVYGNEDASPSTSNTLVNTGRDRDVDAG	15/86 (17%)
AF-A0A366H3L8-F1	BNR repeat protein	Roseimicrobium gellanilyticum	74.06	826	MMLPTSTSRSLALLLASLSLLCTPAPLTAANPALVFPAKVPATITEVNAPVWVGRPPTDAGFGLVRLVNGEIRAYDYGDQVSILLRHQPDHLPKNYIVSLDNGLTWDSKSVAPNHMAADARSPVTNEYVRLITKEDGVYAIRSKGGMDGQWSQHRVWETKVRGPELGLIRPAVFIREGKRILAPFTTMRRFEPDFLNQVGSFYSDDEGATWQRSNLVAAPPHKPNGRDKSVRWQNEAYEPTFVELKDGRVWMLFRTSQDTHYESFSENGGATWSEPQPSPFYGTLTMPTIRRLRDGKLLFLWNNTTPLPEFVKNAATAPYLGRANDGQGEDMFTNRDVIHAAISSDDGKTWHGFRELYLNPARNDRRYAETGGIDRSVHQSQAVEVAEGRVLVALGQHW…	43/96 (45%)	35	0.183505	106	AGGPTVVTAPAATVATTQPAPVIQPAPQTTAPMFNPIFTPATTQPAVRPVPPISGTKPRSFGVYGNEDASPSTSNTLVNTGRDRDVDAGSIGTFTV	13/96 (14%)
AF-A0A6I3JGA1-F1	Uncharacterized protein	Nocardioides sp. zg-579	56.66	205	MGTQHRAPLAAFVLVTMAAGGVAANALHGGSVPVQETVAGSAPTAPQVPRAIAPQPPADQPGGSAGPSSPTTPDGSASDAQDAPDAGDPTSGSDAPAGVAVGVLEAIPGLAALLHGGAAEVDTSVQPGGPAPTTGPATPEPPTEPSPTPGPTGSAPSDPQDPSGTPSPTDPATDPAGDIPPASPSGEAERPVPAPSPSPSSTPTP	33/83 (40%)	27	0.210502	102	EDDEEVDAGGPTVVTAPAATVATTQPAPVIQPAPQTTAPMFNPIFTPATTQPAVRPVPPISGTKPRSFGVYGNEDASPSTSNT	0/83 (0%)
AF-A0A3P6FZJ5-F1	Uncharacterized protein	Brassica oleracea	66.25	252	MDSTSIIWSLLLAFALISPFSVNAQGPAASPATPTTTTPPPTITVPPPTTTATPPTTTFPPSTTTAQPPTTVVPPVSATPPPATPTTPPPAVTPTSSPPAPKVAPVISPVTPPPQPPPSPPVSAPTVSPPPATPPPAPASPPPASPPAPTSPPPAPASPPPALTPITLPPAPAPAKHKKKHKHKRHHHAPAPAPTPPSPPSPPVLTDSQDTAPAPSPFPNANGGNALNQLQGRVGMWLTTVMGTLVLLAMAA	31/60 (52%)	26	0.216823	103	VDAGGPTVVTAPAATVATTQPAPVIQPAPQTTAPMFNPIFTPATT--QPAVRPVPPISGTKP	4/60 (7%)
AF-A0A0D3CZ18-F1	Uncharacterized protein	Brassica oleracea var. oleracea	66.0	252	MDSTSIIWSLLLAFALISPFSVNAQGPAASPATPTTTTPPPTITVPPPTTTATPPTTTFPPSTTTAQPPTTVVPPVSATPPPATPTTPPPAVTPTSSPPAPKVAPVISPVTPPPQPPPSPPVSAPTVSPPPATPPPAPASPPPASPPAPTSPPPAPASPPPALTPITLPPAPAPAKHKKKHKHKRHHHAPAPAPTPPSPPSPPVLTDSQDTAPAPSPFQNANGGNALNQLQGRVGMWLTTVMGTLVLLAMAA	31/60 (52%)	26	0.216823	103	VDAGGPTVVTAPAATVATTQPAPVIQPAPQTTAPMFNPIFTPATT--QPAVRPVPPISGTKP	4/60 (7%)
AF-Q9ZT16-F1	Classical arabinogalactan protein 4	Arabidopsis thaliana	71.3	135	MGSKIVQVFLMLALFATSALAQAPAPTPTATPPPATPPPVATPPPVATPPPAATPAPATPPPAATPAPATTPPSVAPSPADVPTASPPAPEGPTVSPSSAPGPSDASPAPSAAFSNKAFFAGTAFAAIMYAAVLA	31/76 (41%)	29	0.217568	99	PTVVTAPAATVATTQPAPVIQPAPQTTAPMFNPIFTPATTQPAVRPVPPISGTKPRSFGVYGNEDASPSTSNTLVN	4/76 (5%)
AF-A0A178UE88-F1	(thale cress) hypothetical protein	Arabidopsis thaliana	68.88	135	MGSKIVQVFLMLALFATSALAQAPAPTPTATPPPATPPPVATPPPVATPPPAATPAPATPPPAATPAPATTPPSVAPSPADVPTASPPAPEGPTVSPSSAPGPSDASPAPSAAFSNKAFFAGTAFAAIMYAAVLA	31/76 (41%)	29	0.217568	99	PTVVTAPAATVATTQPAPVIQPAPQTTAPMFNPIFTPATTQPAVRPVPPISGTKPRSFGVYGNEDASPSTSNTLVN	4/76 (5%)
AF-A0A4Q1UP43-F1	DUF2147 domain-containing protein	Bradyrhizobium betae	67.5	253	MNKLTIAAALFLASTAATHAGNSISFQVEGQHIRIETPRNCASLNCVTIVAPGLSDKPIKLNNINLKGLGSKDDDSDTAPAPATTAQPAPAPVQQQPVQQAPVQATAPAAPAAPAATIAAAPSIDTTTQPAPVAAPAPVAAAPAYVPAPAPVAVAPVQAANTPIGVWATEENKGNVRVEQCGTNLCGYAEKSNERILINMKPDGAKWSGRIHDPDSGRNYDSTIAMKGPNAMRVQGCAFGGMFCGGQTWKRVS	28/55 (51%)	26	0.217967	103	VDAGGPTVVTAPAATVA-------TTQPAPVIQPAPQTTAPMFNPIFTPATTQPAVRPVPPI	7/55 (13%)
AF-A0A7J0HCK3-F1	Uncharacterized protein	Actinidia rufa	73.69	366	MATNLNKLVLATMVVAALLQGSWAQTTHLVGDALGWTIPPGGPIAYSTWASKNTFTVGDVLVFNFASSSHDVAEVAKAAFDACNSTNPISISTTGPTNITLTTAGEHHFICTFPGHCTAGQKLAINVTAAATSPSPPPSSSVKTYVVGESLGWNVLPNGTEAYKAWAADKTFLIGDTLVFNFVNGSHNVAEVTKAAYSACNTTTTISLTTTSPARITLTTVGEHFFTCTFPSHCTLGQQLAINVTGTTTAPSPPPTTAAPAPSPTATPPPTTATPAPSPTATPPPTTAAPTPSPAATPPPASTPTATPPPSTATPPPSPSPSGNTTPSTPPPSETTTAPPPPNSATSLASAALPVALLSIAVALLH	31/73 (42%)	26	0.233308	104	AGGPTVVTAPAATVATTQPAPVIQPAPQTTAPMFNPIFTPATTQPAVRPVPPISGTKPRSFGVYGNEDASPST	2/73 (3%)
AF-A0A2T1DUF3-F1	Hemolysin	filamentous cyanobacterium Phorm 46	72.06	389	TQDVVILDFFGASPTVAGAGLIETVGNLSGADILAANLPETPTTTPPVTTPTPTLPVTTPTPTPPVTTPTPTPPVTTPTPVTTPTPVTIPTPATTPTPATTPTPTPPPFTPAIAQSIAQPIAPTFTNRPAPSELPQVLGTSGNDAIAGSEANNILYGNAGNDTVGGNGGDDIVFGGKGDDGLFGDVGNDLLFGNLGNDTLVGGDGADTALGGKSDDLIFGGAGNDVLGGELGNNTLLGGEGSDTLYGGENNDVLFGGSGNDFLYSTKGNDILVGVDYTGANPGRGEVDTLIGAEGSDTFLLGNATEFYYNDGIDSSTGAGDYALIVGYNPSNDIIQLQGAPSTYRIGASPAGLPEGAAIFKKTGGADELIAIVQPVSGFGLDSSSLRFV	39/89 (44%)	29	0.242718	104	PTVVTAPAATVATTQPAPVIQPAPQTTAPMFNPIFTPATTQPAVRPVPPISGTK------PRSFGVYGNEDASPSTSNTLVNTGRDRDVDAGSIG	9/89 (10%)
AF-A0A6M4PC58-F1	Peptidoglycan-binding protein	Streptomyces sp. jing01	66.5	224	MPTPPDPEQPPPGPVLEPVRVVRLRRFDALAELMRDIRPPGVVTDEDDTRELPPVPAPVSRPPGVPGAGPRRAAVAVAVVAAALVGFGCALLLTGRQQAAATARPAPAVTTAPPATAPVGPPASAPAPTAPAGPPAPATAPDPDGPGTLRQGDTGPEVTDLQRRLLRVPDVYRDGSTSGTYDTTLAEAVARFQLWYGVSGDERGVYGNDTRRALESRTGSGDDS	41/96 (43%)	31	0.244654	102	VDAGGPTVVTAPAATVATTQPAPVIQPAPQTTAPMFNPIFTPATTQPAVRPVPPISGTKPRSFGVYGNEDASPSTSNTLVNTGRDRDV--DAGSIGTF	3/96 (3%)
AF-A0A852B2F4-F1	MUC17 protein	Chloropsis cyanopogon	60.53	279	TVTSTPSRETTTPTVTSTPSRETTTATVTSTPSPATTTPTVTSTASPATTTPTVTSTPSPATTTPTVTSTPSPATTTPTVTSTPSPATTTPTVTSTPSPATTTPTVTSTPSPATTTPTVTSTPSPATTTPTVTSTPSTSTAVPSSTTTTTTKTTTTSRTTTTTRTTTAITSQCQNGGTWTDGKCLCAEGFQGVHCEERICQNGGTWADTMNATVEMTAKVYNRNFNDDLKNTSSPAYKDFERTFQEQMKQIYGHITGYRGVMIKNLSSGSVVVDYDIIL	33/73 (45%)	26	0.245383	103	PTVVTAPAATVATTQPAPVIQPAPQTTAPMFNPIFTPATTQPAVRPVPPISGTKPRSFGVYGNEDASPSTSNT	2/73 (3%)
AF-A0A852B2F4-F1	MUC17 protein	Chloropsis cyanopogon	60.53	279	TVTSTPSRETTTPTVTSTPSRETTTATVTSTPSPATTTPTVTSTASPATTTPTVTSTPSPATTTPTVTSTPSPATTTPTVTSTPSPATTTPTVTSTPSPATTTPTVTSTPSPATTTPTVTSTPSPATTTPTVTSTPSTSTAVPSSTTTTTTKTTTTSRTTTTTRTTTAITSQCQNGGTWTDGKCLCAEGFQGVHCEERICQNGGTWADTMNATVEMTAKVYNRNFNDDLKNTSSPAYKDFERTFQEQMKQIYGHITGYRGVMIKNLSSGSVVVDYDIIL	38/92 (41%)	29	0.583878	100	PTVVTAPAATVATTQPAPVIQPAPQTTAPMFNPIFTPATTQPAVRPVPPISGTKPRSFGVYGNEDASPSTSNTLVNTGRDRDVDAGSIGTFT	2/92 (2%)
AF-A0A328W039-F1	Peptigoglycan-binding protein LysM	Pseudomonas sp. MDMC224	76.38	292	MSFTVLHVLVRAVAAFRLPLAMLAASALAGCVSSPPGGVQVVDRGQNQGRAPVVQRQPVRDGHYVVQRGDTLYSIAFRFGWDWKALAAHNGLRDPYLIRVGQTIRFDNRPVGSGQPVVSTQPVATSPVVTQPVPSRPPVAVTAPPATQPARPPVANTPATTPVTPVSRSASGWSWPTEGTVISRFSSNGSLNKGIDIAGQLGQPVLAASDGSVVYAGSGLRGYGELIIIKHSDTYVSAYGHNRRLLVREGQQVKAGQSIAEMGSTGADRVKLHFEIRRQGKPVDPLQYLPRR	28/62 (45%)	25	0.257476	103	REDDEEVDAGGPTVVTAPAATV-ATTQPAPVIQPAPQTTAPMFNPIFTPATTQPAVRPVPPIS	1/62 (2%)
AF-A0A1Y4RY85-F1	Uncharacterized protein	Lachnoclostridium sp. An14	69.25	527	MVDYKAFHISTKGTGNQTPLKEYSAAQTAGNAQIAVIASGLEENLCFRSHLGAKFALEVALQAGKTFAEEMRADRLFRDAQATEQALRQLEGSIIVGWQDRVQKHWSGSPFKEEEIESIGNTPELERPKAVYRSGRNVEYAYSAHIIMAIAAKDYVLVIRNGNSGCVFLSEDGTGKEPLPWNEKNTDLYCTTFCNREALREFRHYCGKKTPDMVWLSSAGVERSFSEKSKFLEFCNYTAKGIKNPAEDSEEYLKEELVKLSRRGSHEDMSLAFLWMANIVKKTVLENQRKKEQQSQAVQAEKTDKKETKETPKKEEPKKTEPEKAPEPKPKKVSEPKTEPKPVKKETAPKTAPAGGQQAAKKKSPLPLILLALVVAAAAWMLFGGSKEPEPKEAETRTE…	25/51 (49%)	23	0.281916	104	TAPAATVATTQPAPVIQPAPQTTAPMFNPIFTPATTQPAVRPVPPISGTKP	0/51 (0%)
AF-W1S7K9-F1	Energy transducer TonB	Sphingobium sp. C100	84.75	219	MAYADHSQGSSRTISIVIVALIHAVLGYAFVTGLGMKYVKKAAEQLNVIDVKEEPPPPDEEPPPPPPDQPVEPPPVVAPPPIVRTPAPAPPIQTVRTPPPVFNPVPVAAPPPPPAPPPPPVAATRASPRSNPGSWLSDADYPSRAQREERSGTAGFRLEIGADGRVTNCTITSSTGHADLDEATCRLLPRRARFKPAKGSDGNEMPDTYNGRITWRLPE	31/57 (54%)	25	0.316847	101	PTVVTAPAATVATTQPAPVIQPAPQTTAPMFNPIFTPATTQPAVRPVPPISGTK--PRS	3/57 (5%)
AF-A0A1V9YZZ4-F1	Uncharacterized protein	Thraustotheca clavata	53.97	379	MRVCTLLALTTALVAGADISLRGLEQSNVTTVPVTTVPVTTVPVPTTVTAPPTQTPAPTTSPAPPTTAPAPTTSPATSTVPPTSTPQTTTATVTPKPETSQPAATQATSTPQPTNAATTSGSSSKSSTTKPSTSKPTTPTPASDGSGSSMSTGVVIGIVAGIICGIAIIAALVYICLRKRQEEDDDPISPNDFGKQDTTPVYENKPLTPVQRTAPIPPAQPVTTSNSFTANNGNYTYNNDYAAAPQYATTNNVSYQQPTAPAAIAAAAAAHQNAYAEMYGNASPQEFYDRQSESSSSEPSNHSGKNAWMQAMQKPDYDSDGVDIDRMDTNSYNSAKFDDNHSDISRDSSFLSRDESLGSSLDDYPSHHGTKQERGSYEL	43/106 (41%)	34	0.317427	103	PTVVTAPAATVATTQPAPVIQPAPQTTAPMFNPIFTPATTQPAVRPVPPISGTKPRSFGVYGNEDASPSTSNTLVNTGRDRDVDAGSIGTFTVPRLKTMTSKLSLP	11/106 (10%)
AF-A0A246SKD9-F1	Cellulose synthase	Rhizobium sp. R635	73.88	790	MKSSLVAISAAAVVATLVTGLKDRGALQEKFGLGPDAKPAPELMMMGRIKPAEAPVGNSEFNVQNVADKIEAITSPPPAPVAPEAETATPQPAAPQPVAPQTTAEPTPVAPPIVSATPAPQQPAAQPQPAVDESALRYFASRGDKVRLQAEISRLQALYPDWVPPADPLAVPQNGDKRLEAMWRLYSDGRYAEVRKAIADRQAEDAGWQPPADLLDRLGVVEARARLVNASDLKQYATVVDIAAATPSLLTCSEVDVLWRVAEAFIHTERAQRGQDAYTYILKNCADPAERRATVEKASTLLGYQPMQALLSLEKPANDGSREFDAIRDNLARRFVAEGNEDPKLAIAPDYIARLEKLAETQGLASDALLLGWYQLRRNNDADAEKWFRAGRAKEDSAA…	37/73 (51%)	31	0.318699	104	DDEEVDAGGPTVVTAPAATVATTQPAPVIQPAPQTTA---PMFNPIF--TPATTQPAVRPVPPISGTKPRSFGVYGNE	5/73 (7%)
AF-A0A5D3K7I8-F1	Uncharacterized protein	Bradyrhizobium rifense	60.0	124	MRKIILVAAVVLVSASAQAGDRSLSLSTATAAPQTTTTTTPTTQISEVAPVVEPPKYVDRPPAIPAAAPAVATAPAATTTTTAPAPVTTGKPAPKTTAKADKSKHKRWTEGRIIAELHRHGIYW	24/33 (73%)	21	0.333134	97	VDAGGPTVVTAPAATVATTQPAPVI--QPAPQTTA	2/33 (6%)
AF-A0A3A5MHD2-F1	Uncharacterized protein	Arthrobacter sp. Hz2	64.38	287	MTAPHHPALPLTARTRTVGSRSGRVALLVAGALIAAPTSALAVDAAAVRPAMVAQQQQQQQQQQQPDVVAQQQPDVLARQQPDVVEQPQPAATFGEPAPPVPDPTATAGVDPATGFAINARTGYLVHPGTGHLIEPDTGYLLFADTLIYTNLRYDSVSGDVVDVPAEAPAPSPTAGGPSATASANAPAPIPAPVPASTAGASPTASPGAAPPAAVPTVAAPTTSPTASASPRASRSASPSVRSTAAAVGEDRASSTAPVTWIGAGLLAALLAVVAVVVVRRRGRHQS	38/87 (44%)	30	0.337552	102	EVDAGGPTVVTAPAATVATTQPAPVIQPAPQTTAPMFNPIFTPATTQPAVRPVPPISGTKP-RSFGVYGNEDASPSTSNTLVNTGRDR	3/87 (3%)
AF-A0A5J6N4C8-F1	DUF4115 domain-containing protein	Hypericibacter adhaerens	65.62	439	MADNAHLGTGDPGADRGGSRVGTLLRTAREATGRNLQSVAQQLRIRAVYLRAIEEGDFGALPGTTYAVGFVRSYADFLGLDGPDIVRRFREEVEELGRRTQLVFPVTPAEGKIPGGALVLIAILIAGIGYGTWFYMSDRERSLAGLIPEVPAQLKNLLGEGKPAEAPSTVASNDNPTIQTPAPAPDATASAPAAPATTASPSADAESTAGVATAADEQAAAAITLSPTAPSDASAAEEDEVPPAPDDADAATDGTQAASQGSDDQEIVEPPPTLDTAPATSPTITTPSTATTVPAPSMTQPQPVAPTAPAATVPATTQQAATPPSATAPPAAPPAPSVGEDSLPRGQDYGVTNGESRVVLVARQEAWVQVSSASQEVWTRVLRPGDRYLVPNDPTLTLA…	48/97 (49%)	39	0.344922	103	ADEREDDEEVDAGGPTVVTAPAA-------TVATTQPAPVIQPAPQTTAPMFNPIFTPATTQPAVRP----VPPISGTKPRSFGVYGNEDASPSTSNTLVNTGRDRDV	17/97 (18%)
AF-G7X942-F1	Uncharacterized protein	Aspergillus kawachii (strain NBRC 4308)	52.5	295	MTSSSTTDEVPPRTSSPAAAAAAAADSEPEAEQDTEPQPEQDTTQPATTSATATAPAYSPIYATAEPSDLPTQATNSLDTQVPLTPAAATTTITTTEDPPTTTSTSTSPPPPQPGAHPIPPPTSSTDHPAPTSTTTTTTSNPSPPPPAPKPAEPPLPPTITPAPTASSYTPTPPSSHTHPQSYSYSYGSYGSYGSYRPPTQTQTSNPVPNSTTTPYGSLYQPPTTATTTATTTVTSAGAQLPLHYEPDASSSGRVDLGDAEGGEDGVWGWMRWAGRKLGEVEAEVWRRINEVHDR	64/152 (42%)	42	0.346951	102	APAATVATT--QPAPVIQPAPQTTAPMFNPIFTPATTQPAVRPVPPISGTKPR----SFGVYGNEDA--SPSTSNTLVNTGRDRDVDAGSIGTFTVPRLKTMTSKLSLPKVKGKAIMNLNHLAHYSP-----AQVDLSNTRAPQSCFQTWYEGVKRDYDVTDEEM	22/152 (14%)
AF-A0A146F7C1-F1	Uncharacterized protein	Aspergillus kawachii	52.75	295	MTSSSTTDEVPPRTSSPAAAAAAAADSEPEAEQDTEPQPEQDTTQPATTSATATAPAYSPIYATAEPSDLPTQATNSLDTQVPLTPAAATTTITTTEDPPTTTSTSTSPPPPQPGAHPIPPPTSSTDHPAPTSTTTTTTSNPSPPPPAPKPAEPPLPPTITPAPTASSYTPTPPSSHTHPQSYSYSYGSYGSYGSYRPPTQTQTSNPVPNSTTTPYGSLYQPPTTATTTATTTVTSAGAQLPLHYEPDASSSGRVDLGDAEGGEDGVWGWMRWAGRKLGEVEAEVWRRINEVHDR	64/152 (42%)	42	0.346951	102	APAATVATT--QPAPVIQPAPQTTAPMFNPIFTPATTQPAVRPVPPISGTKPR----SFGVYGNEDA--SPSTSNTLVNTGRDRDVDAGSIGTFTVPRLKTMTSKLSLPKVKGKAIMNLNHLAHYSP-----AQVDLSNTRAPQSCFQTWYEGVKRDYDVTDEEM	22/152 (14%)
AF-A1SHM1-F1	Uncharacterized protein	Nocardioides sp. (strain ATCC BAA-499 / JS614)	74.62	446	MLRGPDRQDCPRRGHDRLREEEARFMSDQGLSIFDDNEPEEHASTPSDEEATQVLPTVPPKPSRPAQGEQPQQPSAAPAAAAPAPAPARPAQRGPVPPPSGSRPAGQPVGGGAPAAPAGFPVVRRGGYDRDAVDARVRQLTTEKAGLSTSLTESERRVLELEEQAERMRQELAENEAPSYAGLGGRASAMLRLAEEEAAEVRETAQRDAVEIREQAARDAKAMRADAARETEDMRLVQLKELDENRSRLMADAEQERALARSEAQDLVESANRQAAQLRLAAAQEANELRTSAKREAEQMRAAADREVQEARRSLAVEKERLAREATDHHASATAETRRLVEEAEERAGAAEQRAHDAMTQATEHRNQAATEAEALLSRARREAEQIVTSARTQAEAIT…	47/109 (43%)	38	0.347648	103	DEEVDAGGPTVVTAPAATVATTQPAPVIQP--APQTTAPMFNPIFTPATTQPAVR-PVPPISGTKPRSFGVYGNEDASPSTSNTLVNTGRDRDVDAGSIGTFTVPRLKTMTS	12/109 (11%)
AF-A0A853HFC2-F1	SPOR domain-containing protein	Azospirillum oleiclasticum	68.44	306	MSLDHDVHYSTGTYGHVAPPRRRRGLLGYALPVVGILAFAGAVVVVYGGGSGSGGIGGGPPLIEADGTPTKLRPQEPGGMEVPHQDKLVYERLHNGTSKPSVERLLPPPETPLPRPVVTPQLPPPLPVPTPPGLAQVIPAPPPAAEPPAVSPATPAPAPVPAQTAQAPRATAPSAAPAATPAPAPRVQAAPPATAPAKPAPTPAQPQTAVLPPPAAAPAKPAGGSGAWRVQLASVRSETEAQAEWKRLQSRYGDALGGLSMSIVRADLGDKGVYFRVQGTGADEERAKSVCSQLKAQNVGCVVVRP	28/58 (48%)	26	0.3591	102	AGGPTVVTAPAATVATTQPAPVIQPAPQTTAPMFNPIFTPATTQPAVRPVPPISGTKP	1/58 (2%)
AF-A0A024TR78-F1	Uncharacterized protein	Aphanomyces invadans	48.5	489	MLTFRLGRSRFLLVLAAIAAAEAFRADNVSNSTTPAPSTDAPTTTPSTPIVTTAPPTEPPTPVPTTTTSPPPTTTAPPPTTASLAPTTTLPPQTTSATTPVPTPSSTPDVTTATPSPSESVITTPRPGPNDADSLENTPNPTLKPPRTTTPLPTPTNDDSDTSAVGTIVVAGVSATAVLLLGLAAFFVHKRRQSHQDSDDSMILSHQHLDESNLPSPTVRANRPQPPFKARPVNPPVILVEHDSVLHTSVAPGVNPSGRKSSKKRSPPSGKAAEIAVLGGGNEGSGQDDNRASSFFTWDSRRGGIDDIALQHHLDKHVNLYDEPVNDPGSFEGAAASFPLHVPSALSRVGPAPQYRTQSKRESDLSFVSEKSMSYNDHVAALNTDDDAMSNISLLSDGS…	44/106 (42%)	37	0.362679	103	PTVVTAPAATVATTQPAPVIQPAPQTTAPM-FNPIFTPATTQP-----AVRPVPPISGTKPRSFGVYGNEDASPSTSNTLVNTGRDRDVDAGSIGTFTVPRLKTMTSKLSLP	13/106 (12%)
AF-A0A7X1AKY9-F1	AAA family ATPase	Pseudomonas cremoris	71.38	518	MTSLHADEAFLGHYQLSHDPFAPRVPGFKFFPAQRKPVLGQLHHLARYSQLLLVVTGPLGSGKTLLRQALVASTNKQSVQSVVVSARGVGDAAGVLRQVAQSLDVATAEPNAILKQVVQLGLTGQEVYLLVDDAEQLDESALEALLALAAGTPEGRPHVFLFGESSLIADLEQISGEQELFHVIELQPYEEEETREYLAQRLEGAGAGIELFSAAQISDIHDSAGGWPGTINQVARDAMIEAMIASRSAVKRPKMGFTMPKKHVLAISAVVVVAVAAAWLIPGRSKAPTTAGAPTEQAQLPLGKPTPNVEFANSGQPTNLPMVGQPVMRGPLAEEAGGISEGDDGVPVEGSSATPPTVTTTAPPVGVPAGQPAAKPTPAPTVATAKPAPVTKPVAAAPV…	38/72 (53%)	29	0.371408	103	VDAGGPTVVTAPAATVATTQPAPVIQPAPQTTAPMFNPIFTPATTQPAVRPVPPISGTKPRSFGVYGNEDAS	4/72 (6%)
AF-A0A257DUI7-F1	Cell division protein	Pseudomonas sp. PGPPP1	70.5	518	MTSLHADEAFLGHYQLSHDPFAPRVPGFKFFPAQRKPVLGQLHHLARYSQLLLVVTGPLGSGKTLLRQALVASTNKQSVQSVVVSARGAGDAAGVLRQVAQSLDVATAEPNAILKQVVQLGLTGQEVYLLVDDAEQLDESALEALLALAAGTPEGRPHVFLFGESSLIADLEQISGDQELFHVIELQPYEEEETREYLAQRLEGAGAGIELFSAAQISDIHDSAGGWPGTINQVARDAMIEAMIASRSAVKRPKMGFTMPKKHVLAISAVVVVAVAAAWLIPGRSKAPTTAGAPTEQAQLPLGKPTPNVEFANSGQPTNLPMVGQPVMRGPLAEEAGGISEGDDGVPVEGSSATPPTVTTTAPPVGVPAGQPAAKPTPAPTVATAKPAPVTKPVAAAPV…	38/72 (53%)	29	0.371408	103	VDAGGPTVVTAPAATVATTQPAPVIQPAPQTTAPMFNPIFTPATTQPAVRPVPPISGTKPRSFGVYGNEDAS	4/72 (6%)
AF-A0A4R1SBH7-F1	Dihydrolipoamide acetyltransferase component of pyruvate dehydrogenase complex	Curtobacterium sp. PhB128	73.12	539	MAVAEFPLPDVGEGLTEAEIVQWRVAIGDEITVDQVLVEIETAKSLVELPSPFAGTVTGLLVSEGDTVEVGKPIIRVESDASVASGAPVAAPAAPAVQSGGPAPVADSVPTSPVVAPAPPAAPAPAAPVAQTQPAPAAAPAPAAAPAPVVAAAPTAAPAAPAAPVQPVADGASVVGTDESSGAVLVGYGSATSSPSRRKPGARRAAALAAEASRASSVDAQAAAEAASDPGEDTTAEAIAGLASAPARKQTLATNVLAKPPIRKLAKDLGVELTEIVATGFAGEVTRDDVIRHAKQASVFRNIETPEWGEVRSETIPVKGVRKAIATAMTTSAFTAPHVSLFVDVDATHTMEFVKRLKASPTFAGVKVSPLLIVAKAVIWAVRRNRSVNSTWTDREIIV…	40/74 (54%)	35	0.377142	103	VDAGGPTVVTAPAATVATTQPAPVIQPAPQTT-APMFNPIFTPATTQPAVRPVPPIS------GTKPRSFGV---YGNEDASPS	11/74 (15%)
AF-A0A4V6NHH5-F1	Dihydrolipoamide acetyltransferase component of pyruvate dehydrogenase complex	Curtobacterium sp. PhB138	73.5	539	MAVAEFPLPDVGEGLTEAEIVQWRVAIGDEITVDQVLVEIETAKSLVELPSPFAGTVTGLLVSEGDTVEVGKPIIRVESDASVASGAPVAAPAAPAVQSGGPAPVADSVPTSPVVAPAPPAAPAPAAPVAQTQPAPAAAPAPAAAPAPVVAAAPTAAPAAPAAPVQPVADGASVVGTDESSGAVLVGYGSATSSPSRRKPGARRAAALAAEASRASSVDAQAAAEAASDPGEDTTAEAIAGLASAPARKQTLATNVLAKPPIRKLAKDLGVELTEIVATGFAGEVTRDDVIRHAKQASVFRNIETPEWGEVRSETIPVKGVRKAIATAMTTSAFTAPHVSLFVDVDATHTMEFVKRLKASPTFAGVKVSPLLIVAKAVIWAVRRNRSVNSTWTDREIIV…	40/74 (54%)	35	0.377142	103	VDAGGPTVVTAPAATVATTQPAPVIQPAPQTT-APMFNPIFTPATTQPAVRPVPPIS------GTKPRSFGV---YGNEDASPS	11/74 (15%)
AF-A0A811UWY9-F1	(Mediterranean fruit fly) hypothetical protein	Ceratitis capitata	60.5	249	MPVKLSIIRLLQYMAVIQTYVQKQNFSKFFAAATFAAVLACACADVSHLGYNYQQPAASVPAPVYSAPAPAPVYQPAPAAPAPVYQPAPSAPVSEYLPPAASAPAPVYSAPAPAPVYQPAPAAPAPVYAPAPAPVYSAPAPAPVYNPPHQLLSLNTSHPLLALLLQYTLPQRQLQLQFTNPLQLLPLLSQSIPLQLQLQFTLPQLLLQSTSLLLLLLKSTNSPLKMVIDTALSVVVSTNNVVSKQSLPD	27/49 (55%)	22	0.382342	101	PTVVTAPAATVATTQPAPVIQPAPQTTAPMFNPIFTPATTQPAVRPV--PP	2/49 (4%)
AF-A0A521S6M2-F1	Diadenylate cyclase	Chloroflexi bacterium	74.44	343	MPQLLASILDQIGPTTLLDIGLTAVLIYWLFSLIRGTRTVRLVIGVSVLFVVYFAAQALSLRLLTQILQAGAVVGLVAVVVIFQPELRRALERIGRVGSFAWLFQAENREAEEVATKVARAAALLSGDGHGALIVLERDTGLEEIAESGVMIHGNLSVDLLRTIFMPRTALHDGAVIVRGASIIAAGALLPLAETTVHTERLGTRHRAALGITEQTDAVVVVISEENGQVSLVERARIVRNLGELQLARALRALLDPQADGSRFRFRSTAATARRGSTIGGLGRLVGRSAPTASTAPTTPAPAISPAPAATTPATIAPATPSSPAPVVPVPPTEPAASGTPRR	31/55 (56%)	25	0.394304	102	TAPAATVATTQPAPVIQPAPQTTAPMFNPIFTPATTQPAVRPVPPISGTKPRSFG	4/55 (7%)
AF-A0A329RHE1-F1	SCP domain-containing protein	Phytophthora cactorum	72.12	261	MLSVSQFSLALLLVAAAASTDALPSGDYFSAMLTAVNQERAKQGVPALCMNKKLQAAAQRHSDDMAKNNYMAHDGADGSTMSQRITEAGFEWDGCAENVAAGQEEVVSVMKGWVESRGHYENIMNRDYTMFGTAFSYNKDSTYGIYWTQDFGSGATEACDGGNSSTPVTPAPTTSVPEVPATVIPSQEIPATKGPVVTPAPTTPAPVATPASTTPAPVTTPASTTPAPVATPAATTPAPEVTPAATTTPPSTSQKDCESNF	34/62 (55%)	29	0.405637	101	EEVDAGGPTVVT------APAATVATTQPAPVIQPAPQTTAPMFNPIFTPATTQPAVRPVPPISGTKP	10/62 (16%)
AF-A0A318H881-F1	FimV-like protein	Sphaerotilus hippei	63.5	358	MSSLLRLAASGLILLAGSQALAQVDAPAPPASAVQRLTVQRDTLWNLAGALSSVYPGQSRAQIMVAVLRTNPDAFVRGNLHRLRTGASLKLPGVAQVQAESRADADALVASHLAKMRDPAVIPPLPPLGGGGVVVPAAPAASVAPAAPAVVAEPAPVLAAPAPEPAVVPAPEPAPGPVAPPRVEVAGGPVVTEPVPVAPSAPSSSGLSWLPYGLGVLLLVGLTLLWRQRAALKAAGADETVEAPQASPAKAPRTTVFSNAAADMARLVETTAASRQLVQAPAGRQIEPVAVMAIDSARLVTARDAQLQLQIARTWMDLGRAEAARRLLGDMLAAAPAATWTADVQALLARLGSAATRA	28/51 (55%)	25	0.406501	102	GGPTVVTAPAATVATTQPAPVIQPAPQTTAPMFNPIFTPATTQPAVRPVPP	1/51 (2%)
AF-A0A838IT00-F1	Uncharacterized protein	Trueperaceae bacterium	77.44	262	MTDVRPDPLSEVAPDPVTDEVVDPVTDADPDISNGPGGRASLGTIVAGHHAEPAGAFDMVADDTATAGHYLAQPASVPATTTGDEIVSIPLVVEHDGDYSLWARLRGPDTRSDAGYLGFDGVLHRTFTSEHGVWTWVNVTRQHLSAGANRIGIGYGEPGLQIDVFVVVSDASIGAAELEAFVVDGTLPERDHSGEGVGDGTDDGTDGGANTPSEPTPTPTPTEPSPTPSPTPTPTPTEPTPTPTPTPTEPTPTPTPPATGTN	25/55 (45%)	20	0.407501	101	GGPTVVTAPAATVATTQPAPVIQPAPQTTAPMFNPIFTPATTQPAVRPVPPISGT	0/55 (0%)
AF-A0A1R1CZR7-F1	Pectate lyase	Paenibacillus sp. FSL H8-0259	88.25	734	MKRTVAKVTSIVLLFSLALSLIAGGWGTTVAHAAGLTITGSGGGNEAAYVEWSPVSNASGYNVYVKAAGAADSQYQQINNELIRKYSSYWRADAVGLAAGSYVMKVEAVSSGAVTANAVSGTLAVAPYDRSGFAFSANSQFGTGSGAYNDNGTLKSGAQVLYITSQNAQTVTLGVKTSSSGTVQTGVGLGGILTLRQKGYDTTPLAIRIIGKVTAADLSGQLNSSGYLEVKGKNNYTEMNITIEGIGKDAYAYGWGMLLRYTGNVEVRNLGVMLFPDDGISMDTGNANVWVHNNDIFYGSAGGDADQAKGDGSTDLKKGSTYITISYNHYFDSGKAALVGLSESAEFFVTFHHNWFDHSDSRHPRIRVASVHVYNNFYDGVSKYGVGVTTGASAFVESN…	57/125 (46%)	46	0.414719	103	PTVVTAPAAT-VATTQPAPVIQPAPQTT-APMFNPIFTPATTQPAVRPVPPISGTKPRSFGVYGNEDASPST--SNTLVNTGRDRDVDAGSIGTFTVPRLKTMT----SKLSLPKVKGKAIMNLNHLAHYSPA	9/125 (7%)
AF-A0A1B9G5E2-F1	Pre-rRNA-processing protein RIX1	Kwoniella bestiolae CBS 10118	77.0	744	MTSLLPLLTSLPFTHPSFLPLLQSHKPFAHPSHLPQSSLSKLLNRLNSTLLSRDDNTERRAASDIAKEIIEMDEEGYVMTSYGKGWVGTCLGFISSPSSPISNISPYLSLMSTLVVASSQYPSFEREVIHPMMGKLSVSLGKLFERSIADSRPEWDIILEQLSTLRRLIIHAPAPFRPLVPTLKLSLFNLILQIPTASNPYPSIPEEIRRSASDLVATLHVTAGKANSPQSWGMEIREALGGFGRAMSAITADAWEEEPIKAQPPNPPSALPELPVDPLGRLPIALDWAEGFTEVILALLRYPTARPVPVPIAQIHHAALLASLPRIWTIGVQLIGSVAIACGDHLFPHFGSILDHTVWLAERVPASMVDTQIQLLKFHHLLMTIFPPAIVPLEYPTRL…	51/102 (50%)	36	0.416115	103	ADEREDDEEVD--------AGGPTVVTAPAATVATTQPA-PVIQPAPQTTAP---MFNPIFTPATTQPAVRPVPPISGT-KPRSFGVYGNEDASPSTSNTLVNTGRDRDVDAGSI	13/102 (13%)
AF-A0A4S8IGA0-F1	Uncharacterized protein	Musa balbisiana	71.19	158	MESSGARLRLLVAALTLLFVASAAQAPGPAPVKPPTVAPTPAPTVAPPTPAPVPGPAPSAPAPSPNVPVPAPSAPAPSPNVPVPAPVAPAPSPKAPTPAPEAPSPAPEAPASSPPAPPPASQTPTEAPSPPSTSGAAGRCSAAWVSAAVAVATVAYAF	27/50 (54%)	24	0.417557	98	PTVVTAPAATVATTQPAPVIQPAPQTTAPMFNPIFTPATTQPAVRPVPPI	1/50 (2%)
AF-A0A2W5V0P7-F1	LysM peptidoglycan-binding domain-containing protein	Pseudomonas oleovorans	78.5	271	MLAASALAGCVSSPPGGVQVVDRGQNQGRAPVVQRQPVRDGHYVVQRGDTLYSIAFRFGWDWKALAAHNGLRDPYLIRVGQTIRFDNRPVGSSQPVVSTPPAATSPVVTQPVPSRPPVAVTAPPATQPARPPVANTPATTPVTPVSRSASGWSWPTEGTVISRFSSNGSLNKGIDIAGQLGQPVLAASDGSVVYAGSGLRGYGELIIIKHSDTYVSAYGHNRRLLVREGQQVKAGQSIAEMGSTGADRVKLHFEIRRQGKPVDPLQYLPRR	28/62 (45%)	25	0.423752	101	REDDEEVDAGGPTVVTAPAATV-ATTQPAPVIQPAPQTTAPMFNPIFTPATTQPAVRPVPPIS	1/62 (2%)
AF-A0A1L7G754-F1	Peptigoglycan-binding protein LysM	Pseudomonas alcaliphila JAB1	77.56	271	MLAASALAGCVSSPPGGVQVVDRGQNQGRAPVVQRQPVRDGHYVVQRGDTLYSIAFRFGWDWKALAAHNGLRDPYLIRVGQTIRFDNRPVGSSQPVVSTPPAATSPVVTQPVPSRPPVAVTAPPATQPARPPVANTPATTPVTPVSRSASGWSWPTVGTVISRFSSNGSLNKGIDIAGQLGQPVLAASDGSVVYAGSGLRGYGELIIIKHSDTYVSAYGHNRRLLVREGQQVKAGQSIAEMGSTGADRVKLHFEIRRQGKPVDPLQYLPRR	28/62 (45%)	25	0.423752	101	REDDEEVDAGGPTVVTAPAATV-ATTQPAPVIQPAPQTTAPMFNPIFTPATTQPAVRPVPPIS	1/62 (2%)
AF-A0A7Y1AGC9-F1	Peptidoglycan DD-metalloendopeptidase family protein	Pseudomonas sp. WS 5019	78.0	271	MLAASALAGCVSSPPGGVQVVDRGQNQGRAPVVQRQPVRDGHYVVQRGDTLYSIAFRFGWDWKALAAHNGLRDPYLIRVGQTIRFDNRPVGSSQPVVSTPPAATSPVVTQPVPSRPPVAVTAPPATQPARPPVANTPATTPVTPVSRSASGWSWPTEGTVISRFSSNGSLNKGIDIAGQLGQPVLAASDGSVVYAGSGLRGYGELIIIKHSDTYVSAYGHNRRLLVREGQQVKAGQSIAEMGSTGADRVKLHFEIRRQGKPVDPLQYLPRR	28/62 (45%)	25	0.423752	101	REDDEEVDAGGPTVVTAPAATV-ATTQPAPVIQPAPQTTAPMFNPIFTPATTQPAVRPVPPIS	1/62 (2%)
AF-A0A550G8V8-F1	LysM peptidoglycan-binding domain-containing protein	Pseudomonas sp. ALS1279	78.0	271	MLAASALAGCVSSPPGGVQVVDRGQNQGRAPVVQRQPVRDGHYVVQRGDTLYSIAFRFGWDWKALAAHNGLRDPYLIRVGQTIRFDNRPVGSSQPVVSTPPAATSPVVTQPVPSRPPVAVTAPPATQPARPPVANTPATTPVTPVSRSASGWSWPTEGTVISRFSSNGSLNKGIDIAGQLGQPVLAASDGSVVYAGSGLRGYGELIIIKHSDTYVSAYGHNRRLLVREGQQVKAGQSIAEMGSTGADRVKLHFEIRRQGKPVDPLQYLPRR	28/62 (45%)	25	0.423752	101	REDDEEVDAGGPTVVTAPAATV-ATTQPAPVIQPAPQTTAPMFNPIFTPATTQPAVRPVPPIS	1/62 (2%)
AF-A0A7K1B092-F1	Uncharacterized protein	Actinobacteria bacterium	78.56	814	MVSLARALTAAVMMSTTVCVTTLGAAGRAAAAEAFSVRTDLVVRDVVHDPVRNLLYASVDETDPEYPNQVVTIDPATWDVIDAVSLGTIPSEMDISDDASALFVGIDGRRAITKVSLDDFTVEWSHQLEQYQGWSVPVVGDVRSVPGSNDAAAVSQRLPGISPEHAGIVIVDADGFRPQMSAGHIGSDSIVFDPGTNRLYGSDLGSTLGRLFTHDVGANGIVTASTQDGFGGGILAATNGFVIQSNGRVLDVSGPVPTLADTVIAGAGVAVDDVAGVFYIGSSNGWSSMLLRAFDLETRAQVADWTVPTQGGMPRELEPFGAGRIAVIDKSHPMSRFGRLVLVDLSRGAEGPAPDPTPAPTPTPPPTPAPTPTLPLFPPFTPPQPSIPPFTPPQPIPGP…	47/95 (49%)	39	0.424927	103	AGGPTVVTAPAATVATTQPAPVIQPAPQTTAPMFNPIFTPATTQPAV------RPVP-PISGTKPRSFGVYG-NEDASPSTSNTLVNTGRDRDVDAGSIGTFT	16/95 (17%)
AF-A0A6J6BDT6-F1	Unannotated protein	freshwater metagenome	79.75	814	MVSLARALTAAVMMSTTVCVTTLGAAGRAAAAEAFSVRTDLVVRDVVHDPVRNLLYASVDETDPEYPNQVVTIDPATWDVIDAVSLGTIPSEMDISDDASALFVGIDGRRAITKVSLDDFTVEWSHQLEQYQGWSVPVVGDVRSVPGSNDAAAVSQRLPGISPEHAGIVIVDADGFRPQMSAGHIGSDSIVFDPGTNRLYGSDLGSTLGRLFTHDVGANGIVTASTQDGFGGGILAATNGFVIQSNGRVLDVSGPVPTLADTVIAGAGVAVDDVAGVFYIGSSNGWSSMLLRAFDLETRAQVADWTVPTQGGMPRELEPFGAGRIAVIDKSHPMSRFGRLVLVDLSRGAEGPAPDPTPAPTPTPPPTPAPTPTLPLFPPFTPPQPSIPPFTPPQPIPGP…	47/95 (49%)	39	0.424927	103	AGGPTVVTAPAATVATTQPAPVIQPAPQTTAPMFNPIFTPATTQPAV------RPVP-PISGTKPRSFGVYG-NEDASPSTSNTLVNTGRDRDVDAGSIGTFT	16/95 (17%)
AF-A0A016QU33-F1	Peptidase S8/S53 subtilisin kexin sedolisin	Deinococcus phoenicis	75.69	858	MKRTKAILLLGAALTLGSATTAGAAVLSPTLLERAKRGDQSTVGVIVRFKFANDARGRALFKTARQQLSSRLAQLGPAGGFITQAVNSGKATQLWLDQSIFLPMTPVQARVLATLPFVESIFENFKVQVPRAVALSAASAPAGTPWHLQKVGAPAAWAAGFRGQNIRIGHLDTGIDPNHPELAGRLAAYAEFNADGDRVQSQPHDTVNHGTHTAGLLVGKNVGMAPEAKLISALVLPNNEGTFAQVIAGMQYVLDPDNNADTDDGADVVNMSLGIPGTYDEFIVPVQNMIKAGVVPVFAIGNFGPSSASTGSPGNLPDAIGVGAVDQNGQVASFSSRGPVAWQGQINGVFVKPDIAAPGVAITSTFPNGQYGALSGSSQASPIAAGAVALLLSAKPGTG…	50/96 (52%)	42	0.42973	103	VDAGG----PTVVTAPAATVATTQ---PAPVIQPAPQTTAPMFNPIFTPATTQPAVRPVPPISGT--------------KPRSFG-----VYGNEDASPSTSNTLVNTGRDRDVDAGSIGTF	29/96 (30%)
AF-A0A6A6PND5-F1	Uncharacterized protein	Neohortaea acidophila	44.41	275	MRGTGFEGAGQMSFAAISLANRPLTENRLNKHKQQAQQALSAVSQAYKGLEERQFLLAIGIHFHFHSVVTTPSSPKTSPEQSSSSLIPRCSSSPSPSSQALPRPMSLREPLAPHQCARESPSPATTPSSSTPPSTAPTTWPSPMPPPPTHTRSPRARPSPPPAAAQPGAAPAPGTTRTTPSTPTRSSVRTSTSSMSRSASARLAARLPSASPATALTSPRRRTSSAPLSLSATPRPRRLATRATGRFERGVRRLNWLFGRRLCTLSDGVIVMGGA	42/101 (42%)	29	0.430676	101	TAPAATVATTQPAPVIQPAPQTTAPMFNPIFTPATTQPAVRPVPPISGTKPRSFGVYGNEDASPSTSNTLVNTGRDRDVDAGSIGTFTVPRLKTMTSKLSL	0/101 (0%)
AF-A0A2T7DQ41-F1	Uncharacterized protein	Panicum hallii var. hallii	71.19	277	MAAPPLLRHLRRLAVIGAVLALHLAAAVAQSPATPAAPTTPAAPTTPAAPTTPAAPTTPAAPTTPAAPTTPAAPTTPAAPTTPATPTTPAAPTTPAAPTTPAAPTPPATPAPTATPAAPANPPPTPATPAPAATPVPPSKPPPAAPAVAPAKPPPVVTPPPAATPPPSTPPPATPPAVLPPAAAPPPTATPPAEAPSKGKNKHKRRKQQHGKKEAPAEAPQPLSPPAPAAPSPADLEDVSGPAPSAFDVNASSRQHQHWGVVVLQTAMAALLLSLAW	24/49 (49%)	24	0.43407	101	PTVVTAPAATVATTQPAPVIQPAPQTT-APMFNPIFTPATTQPAVRPVPP	1/49 (2%)
AF-A0A543M2I6-F1	Outer membrane transport energization protein TonB	Sphingomonas trueperi	82.0	224	MAYADRNVSGSRVVAIVIVAIIVAGMGYAFVTGLAYQYIKKKAEELKTFEVEEPPPPPEEIPPPPPPPDTPVPPPPTQVVVPPAIVQSVSPAPPVATTNIIPPPPPITPPAPPAPTAPPAPPAPPKVAKALRPRSSPGSWVTNDDYPSESQRAGEEGVTGFRLDVDASGRVVSCTITSSSGSSRLDTQACNLLKRRARFDPAEDANGNKIPAPYVNRFRWQIQK	60/135 (44%)	46	0.440799	100	PTVVTAPAATVATTQPAP------VIQPAPQTTAPMFNPIFTPATTQPAVRPVPP--ISGTKPRSF-GVYGNEDASPSTSNTLVN---TGRDRDVDA-GSIGTFTVPRLKTMTSKLSLPKVKGKAIMNLNHLAHYSPAQVDLSNTRAP	25/135 (19%)
AF-A0A0K3AXU9-F1	Uncharacterized protein	Kibdelosporangium sp. MJ126-NF4	78.12	225	MRLKVAVTAGTLLVLALLAALILLPDEQKRPAASLTVPSVNDLPDSPASRTNTNTPTFIVPGASVPATTTPTTAPTAAPPTTAPPANPVAPPAATATGKVSFYGARTNDPPGSRTIAYTDVLHKQAGGTGTFTDPITFAAGTDRFKPGTKIYVPDLKRYFILEDLCPDCSGTAIVLWTGAATDSGSVTCQKALAGTDLRQYEIGPPADRPLVPGDLYQNGQCFQP	40/94 (43%)	36	0.443813	100	PTVVTAPAATVATTQPAPVIQPAPQTTAPMFNPIFTPATTQPAVRPVPPISGTKPRSFGVYGNEDASPSTSNTLVNTGRDRDV---DAGSIGTFTVP	20/94 (21%)
AF-A0A552WWJ4-F1	M15 family metallopeptidase	Georgenia sp. Z446	79.81	286	MVLAGCAPARGPTEPADGPATSVSPAPAVTAPSPSPGSSPSGASVPPAPGTARPVKAPLDLPAPPQPAPTPSPSAAAPSPGGPVGPVVPTSEAPAGAEDAPPFHATVAAVSEADLHASWHAGCPVAPADLRSVTLTRWTGGGAASGTLVVAAAVADDVVGVMQALYEARFPIAGMEPVEAFGGDDDASMAANNTSAFNCRAVTGGSSWSEHSYGRAIDLNPLVNPYVLGSTVLPAGGAAYADRTLQAPGMIHDGDAVVRAFAARGWVWGGTWSSPKDYQHFSTTGR	35/71 (49%)	29	0.448804	101	AGGPTVVTAPAATVATTQPAP-------VIQPAPQTTAPMFNPIFTPATTQPAVRPVP---------PISGTKPRSFGVYGNEDASP	16/71 (23%)
AF-A0A372K397-F1	Ribonuclease E	Paraburkholderia sp. DHOC27	61.22	1113	MKRMLFNATQQEELRVAIVDGQKLIDIDIETAGREQRKGNIYKGIITRIEPSLEACFVNYGEDRHGFLPFKEVARQYFRDGVDMRSARIQDALKEGQELIVQVEKEERGNKGAALTTFISLAGRYLVLMPNNPRGGGVSRRIEGDDRQELRETMAQLQLPEGMSIIARTAGIGRSAEELQWDLNYLMQLWRAIEAASQSGSAGQPMLIYLESSLVIRAIRDYFQPDIGEILIDTTEIHDQARAFMDIVMPDNVSKVKRYHDDVPLFSRFQIEHQIETAYSRTVPLPSGGAIVIDHTEALVAIDVNSARATKGADIEETAARTNLEAADEVARQLRLRDLGGLIVIDFIDMESAKSQREVEQRLKDALKHDRARVQMGKISRFGLMELSRQRLRPALSEG…	34/65 (52%)	28	0.450088	103	EREDDEEVDAGGPTVVTAPAATVAT-TQPAPVIQP-----APQTTAPMFNPIFTPATTQPAVRPVPPISGT	6/65 (9%)
AF-A0A2T7DQ37-F1	Uncharacterized protein	Panicum hallii var. hallii	70.38	301	MAAPPLLRHLRRLAVIGAVLALHLAAAVAQSPATPAAPTTPAAPTTPAAPTTPAAPTTPAAPTTPAAPTTPAAPTTPAAPTTPATPTTPAAPTTPAAPTTPAAPTPPATPAPTATPAAPANPPPTPATPAPAATPVPPSKPPPAAPAVAPAKPPPVVTPPPAATPPPSTPPPATPPAVLPPAAAPPPTATPPAEAPATLPPATPPPVAEAPATLPPAEAPSKGKNKHKRRKQQHGKKEAPAEAPQPLSPPAPAAPSPADLEDVSGPAPSAFDVNASSRQHQHWGVVVLQTAMAALLLSLAW	24/49 (49%)	24	0.471504	101	PTVVTAPAATVATTQPAPVIQPAPQTT-APMFNPIFTPATTQPAVRPVPP	1/49 (2%)
AF-A0A2T8INB2-F1	Uncharacterized protein	Panicum hallii	69.06	301	MAAPPLLRHWRRLAVIGAVLALHLAAAVAQSPATPAAPTTPAAPTTPAAPTTPAAPTTPAAPTTPAAPTTPAAPTTPAAPTTPAAPTTPAAPTTPAAPTTPAAPTPPATPAPTATPAAPANPPPTPATPAPAATPVPPSKPPPAAPAVAPAKPPPVVTPPPAATPPPSTPPPATPPAVLPPAAAPPPTATPPAEAPATLPPATPPPVAEAPATLPPAEAPSKGKNKHKRRKKQHGKKEAPAEAPQPLSPPAPAAPSPADLEDVSGPAPSAFDVNASSRQHQHWGVVVLQTAMAALLLSLAW	24/49 (49%)	24	0.471504	101	PTVVTAPAATVATTQPAPVIQPAPQTT-APMFNPIFTPATTQPAVRPVPP	1/49 (2%)
AF-A0A1C5HE11-F1	Uncharacterized protein	Micromonospora inositola	73.25	475	MANLPVRPDRRVVRRRTSALLAASTAVGLATATAVAVAPAWATASRTATGVVTAATDPVGEPDTDPTDTTPPVEPTVTETTAPPTESAPPETTPPAPTTEPVPDTTAPENPVPTTTAPTTTAPAPPPPVVPPVQPPAPPGPGQPPAGQLGVRVTTEDVSLTSAYWNADSRVTTLRVTVTNTGRVPELIRLGYRLPAGLTDAGTTGCASAGGGSYRCGGWTAAPGARFSSSIRVRVDGTAWRSMPLSGSVGVTATAPGVAGATADNEGFAVLFPPGPPVPGISLRADEVLFDISGAPSAVAVRLGNTGRVDAAGRVEVILPDGVTASGPSAGCVPLAPTRTRCDLGTVPAGRTATLRLPVTATPAAQRQAPLAGAVVGRLDPRSGPRRQVQMSFRITAAA…	46/78 (59%)	39	0.475166	102	TVVTAP---AATVATTQPAPVIQPAPQTTAPMFNPIFT---PATTQPAVRP--VPPISGTKPRSFG--------------------VYGNEDASPSTSN-TLVNTGR	30/78 (38%)
AF-I0H0H5-F1	Non-specific serine/threonine protein kinase	Actinoplanes missouriensis (strain ATCC 14538 / DSM 43046 / CBS 188.64 / JCM 3121 / NBRC 102363 / NCIMB 12654 / NRRL B-3342 / UNCC 431)	69.81	480	MLSAGDLLDNRYRLDDRIATGGMGDVWRGTDVVLGRTVAVKVLRTAMLEDPEFATRFYGEARMMATFRHPGVVEVYDYASDGDYSGPEKVAYLVMAFVEGEPLSNRVKEGPIPVTETLSIVAQAADALHAAHQAGIVHRDIKPGNLIVKPTGAVILIDFGVARSNALTSVTGLNAIVGTALYMAPEQVAKGDLTPATDVYALGAVAYHCIAGHPPFDGENALQVALRHLEDEPPPLPDHVPFEVQQLIARAMAKQPADRFQSAAEFAEAAFAAAGPLDWKRLTGTSMVAPLSPAAPTRAVPRPRDFPPQMPVSPAPRQVPVAASRSSQPLAQRGLMIAILALFAVAGGLGLIFVLNQGDDKEPVTSPTQQNEQINEEVLPPPVSEEAEPSTEVTSRKPV…	44/87 (51%)	27	0.477355	102	ADEREDDEEVDAGGP------TVVTAPAATVATTQPAPVIQPAPQTTAPMFNPIFTPATTQPAVRPVPPISGTKPRSFGVYGNEDASPSTSNT	13/87 (15%)
AF-A0A1S1QSF6-F1	Serine protease	Frankia sp. EUN1h	74.56	237	MASVSRTFTGLAAAVGLAAVLASCKPGSFPPPSGGGNPRPTATASPATSSPAVSLSPTSSPSSAPTPPATSPAAPPAPTTTPPRTVPTTRPPTTRPATTSPAAPPPPPATGTKADEVVRLTNVERAKAGCKPLAVDARLTSAAQAHTADMAQKNYFSHTSLDGRSFADRIRATGFPGTSIAENIAAGGTTPAQTVEMWMNSEGHRANILNCSYTHIGVGYAEGGSYRFYWTQDFGRL	26/54 (48%)	23	0.478854	100	PTVVTAPAATVATTQPAPVIQPAPQTTAPMFNPIFTPATTQPAVRPVPPISGTK	1/54 (2%)
AF-A0A2D9W371-F1	Cell division protein	Pseudomonas sp.	73.56	198	MDERLKQRIIGAVVLIVAAVVFLPMLLSGQDETVQVEVEVPEAPLLDREPIAPVEPAELPPAPTVAAMPETLEPAPAPVEPVATPAPAPVVEPAPEPETVTAAPEPAPEPAPPATGDWVIQLGSFSSAANAEGLSQTLRTQGYNAYTHAVTVQGNAITRVYVGPLASREAANRLRDELERKRGNKGLVVAYDASSGRG	33/73 (45%)	25	0.482668	99	APAATVATTQPAPVIQPAPQTTAPMFNPIFTPATTQPAVRPVPPISGTKPRSFGVYGNEDASPSTSNTLVNTG	7/73 (10%)
AF-A0A2E3KXN5-F1	Cell division protein	Pseudomonadales bacterium	73.12	198	MDERLKQRIIGAVVLIVAAVVFLPMLLSGQDETVQVEVEVPEAPLLDREPIAPVEPAELPPAPTVAAMPETLEPAPAPVEPVATPAPAPVVEPAPEPETVTAAPEPAPEPAPPATGDWVIQLGSFSSAANAEGLSQTLRTQGYNAYTHAVTVQGNAITRVYVGPLASREAANRLRDELERKRGNKGLVVAYDASSGRG	33/73 (45%)	25	0.482668	99	APAATVATTQPAPVIQPAPQTTAPMFNPIFTPATTQPAVRPVPPISGTKPRSFGVYGNEDASPSTSNTLVNTG	7/73 (10%)
AF-A0A5J5K7H5-F1	Dihydrolipoamide acetyltransferase component of pyruvate dehydrogenase complex	Microbispora cellulosiformans	78.81	500	MPVSVTMPQLGESVTEGTVTRWLKKEGERVEADEPLLEVSTDKVDTEIPSPSAGYLTKIIVAEDETVEVGAELALIDSEAGAAPAAAEAAPAAPEPAPQPEPEPEPAPAPQAAAPEPEPAPAPISSIPQPAPAVVTPQPAPQAQPAPQPQAQPAPQPQAQPAQPAPAAEPTPLPSSGESPYVTPLVRKLAAEHGVDLDALTGTGVGGRIRKQDVIEAARVQREQAAAPAAPAAPQAAPAEAPAAPAAAAPAASEVRVDTTLRGRTEKMSRLRQTIAKRMVESLQVSAQLTTVVEVDVTRIARLRDQAKGEFLRREGVKLSFMPFFAIAAIEALKQHPKLNATINSETNEVTYFDVEHLGFATDTERGLLVPVIKNAGDLNIAGLARKIADLAERTRTNK…	27/52 (52%)	26	0.485671	102	VTAPAATVATTQPAPVIQPAPQTTA-PMFNPIFTPATTQPAVRPVP-PISGTKP	2/52 (4%)
AF-A0A4S4EZ48-F1	Uncharacterized protein	Camellia sinensis var. sinensis	64.38	128	MAYSSAVLVLMFAMVVGSVFAQAPGASPAKSPVASPPKAVATPSPTPSPSTKPPTTAPTSAPTTAPPTSSPVASPPAPPTAAPSGVPPSTIPAPGQSPSSTPSNTAALNRVTVAGSVAVVFFAATLLI	38/85 (45%)	30	0.486524	96	VTAPAATVATTQPAPVIQPAPQTTAPMFNPIFTPATTQP-AVRPVPPI---SGTKPRSFGVYGNEDASPSTSNTLVNTGRDRDVDAGSI	8/85 (9%)
AF-A0A3N7DRX5-F1	Cell division protein	Pseudomonas sp. KBW05	70.94	524	MTSLHADEAFLGHYQLSHDPFAPRVPGFKFFPAQRKPVLGQLHHLARYSQLLLVVTGPLGSGKTLLRQALVASTNKQSVQSVVVSARGAGDAAGVLRQVAQALDVSTAEPNAILKQVVQLGLTGQEVYLLVDDAEQLDESALEALLALAAGTPEGRPHVFLFGESSLIADLEQISGDQELFHVIELQPYEEEETREYLAQRLEGAGAGIELFTANQISDIHESSDGWPGTINQVARDAMIEAMIASRSAVKRPKMGFTMPKKHVLAISAVVVVAVAAAWLIPGRSKAPTTAGAPTEQAQLPLGKPTPNVEFANSGQPTNLPMVGQPVMRGPLAEEAGGISEGDDGVPVEGSSATPPTVTTTAPPAGVPAGQPAAVAKPTPTPAPTVATAKPAPVTKPVV…	38/72 (53%)	30	0.494812	102	VDAGGPTVVT----APAATVATTQPAPVIQPAPQTTAPMFNPIFTPATTQPAVRPVPPISGTKPRSFGVYGNEDAS	6/72 (8%)
AF-A0A3L6R2E1-F1	Classical arabinogalactan protein 9	Panicum miliaceum	62.69	326	MAAPLLLRHWRRLAVIGAVLALHLAAAVAQSPATPAAPTTPAAPTTPAAPTTPAAPTTPAAPTTPAAPTTPAAPTTPAAPTTPAAPTTPAAPTTPAAPTTPAAPTTPAAPTTPAAPTTPAAPTTPAAPTTPAAPTPPATPAPTATPAAPANPPPTPATPAPAATPVPPSKPPPAAPAVAPAKPPPVVTPPPAATPPPATPPAVLPPAAAPPPKATPPAEAPATLPPATPPPVAEAPATLPPAEAPSKGKNKHKRRRKQHGKKEAPAEAPQPLSPPAPAAPSPADLEDVSGPAPSAFDVNASSRQHQHWGVVVLQTAMAALLLSLAW	24/49 (49%)	24	0.504783	101	PTVVTAPAATVATTQPAPVIQPAPQTT-APMFNPIFTPATTQPAVRPVPP	1/49 (2%)
AF-A0A5M6J033-F1	Family 16 glycosylhydrolase	Rhodovastum atsumiense	74.25	563	MPISTGAGTSGPSHNANSGFKQVFFDDFSGTWLQWPNWPIIYGGGELFRNGAFRYNAGEIWVGDGVLTINFDKAQDGTWYTAGISSAPWAGGPDNIGGHILYGRATIRAKVSEKVYGAGPTLLLWPTDVTHWPPEINLLETPMKSGLFTVHWTDPNGKHDFKSQLYDVDYSQWHTYTVDWMPDSVRLYVDGKLTATQEGHSPAEPLSLGIMGNVSSDKELWYGVPLNYSSIKHLDFKVDYVSLEQWTGAPFAPPDGTASLSTTNQPASLQLGSGADTLVLKVAESVYQADAQYTVKVDGMQVGGTLTAQALEQAGDADTITLHGDWAAGLHTVEIAFLADSHAGPPGTPRTLYVEQATYNGENVPGAALTLAPAAAGDFTFTDPPAAAVTTTVPPASTP…	42/103 (41%)	31	0.508004	102	PTVVTAPAATVATTQPAPVIQPA--PQTTAPMFNPIFTPA----TTQPAVRPVPPISGTKPRSFGVYGNEDASPSTSNTLVNTGRDRDVDAGSIGTFTVPRLKTMTSKL	6/103 (6%)
AF-A0A850DVX6-F1	FHA domain-containing protein	Curtobacterium albidum	54.41	577	MLPEGAIFCGECGRSVNVAANRRPAPAARNDQTTPPPLQQPDPQGRRPDPATEAWLPESTLDPATRAWLTGSDPNPPAAPAAPHGVEPRGADPRGADPRGARTHAHGAVSGVHVPAAGAPTPQPEPPLDPEQYPSTSVPDGADAEWTRPAAPRERAAEQTDPVDVPEPPAAPVWQPPTQSTPVAPSRPSWWVGRPPAAEETSTDVTDAERTDTAAVQDLSRPQENDTAVVEPLVDRRPSRPTPLVTPGSGPATCHVCGHTLEPDDIFCAECGAVRPAVTAAFTGPVVPLPIARPDWAADDQALVAADAVDVDGDQDSRDDDAIAADADASDAGAADEHGVDGDDATEHGTDTNAHADEHAADVIAPSADEHDTGAGTFGGAPGAVGAAPLPPVPGSPTV…	53/104 (51%)	38	0.512305	102	ADEREDD------EEVDAGGPTVVTAPAATVATTQP----APVIQPAP--QTTAPMFNPIFTPATTQPAVRPVPPISGTKPRSFGVYGNEDASPSTSNTLVNTGRDRDVDAGSIGT	18/104 (17%)
AF-A0A7T9DZC7-F1	Big_8 domain-containing protein	Austwickia sp	63.41	643	MNPSRPTVRRLPLSRILGGVASAGLLVAIPVAWSNAATVDSAITDVSVRQSSTTVGSAMTLDLKWQVPDGTTAGDTFTLTGPPELAILGGTNFDLKDGAGEVVAKAGVAGQVVTFTVTDYAERHIGVHGSAFFSVELRQSVQPGPHDLVFTASGSVYRDRVDVGVLPQNDYSTTATKWAKWLPPSAAGKDGIPADARIQWAITGPRVTGAQPITFTDTPGPGQAVDCTAFTMWSGSANLSGQLVGQAFVPKNRLKVLECTAAKAVVQITPQSADVGRVFMLMGFSRLTDDTLDQYTNAGSVSVGGGAIPVNTVIPGAGGQGTGTVPVTTAPATTTAPATTTAKATSAPTSTTAPATSAPTSTAPGTTTTTEPATSAPTSSAPATTTAPVTTTAPAPTTE…	54/141 (38%)	39	0.530057	102	PTVVTAPAATVATTQPAPVIQPAPQTTAPMFNPIFTPATTQPA---------VRPVPPISGTKPRSFGVYGNEDASPSTSNTLVNTGRDRDVDAGSIGTFTVPRLKTMTSKLSLPKVKGKAIMNLNHLAHYSPAQVDLSNTRAPQSCFQT	10/141 (7%)
AF-A0A535A4N6-F1	DUF3014 domain-containing protein	Deltaproteobacteria bacterium	82.38	257	IVALALGAYVYLGAPPLIAPPAAPPPTVAGSEPAPAAQPAPPIPLEPPATPLATEPEAPAARPLPPLAESDTLVRELATGLSSHPGLSVWLSTDGILQRFVATVDNLANGESPRPHLLVLAPAAKFRVLHRNARLYVDPKSYERYDLVADVVASLDPQRTADAYRQLRPLCDEAYRGLGKTQGSFDEALTTAIRSLLSTPVVDGDVELTPKVITYAFADPALERLRPAQKHLLRMGPKNERAIQAELRALATALGIG	33/53 (62%)	25	0.532316	100	GGPTVVTAPAA---TVATTQPAPVIQPAPQTTAPMFNPIFTPATTQ---PAVRPVPPIS	9/53 (17%)
AF-A0A7J6JP46-F1	Uncharacterized protein	Colletotrichum fructicola (strain Nara gc5)	47.53	655	MRGLYMGLGAMALASVNAWEYPFCEHDGCYRNLIDQRFEEEAKTFCVDFLHGTTTAPSAIPTDFNNCGGDIKAVSSACSCITYSITNTVPAPTSSAPTTSSNPVITTSTSVYVTPTPTPTPSSTKEHSTSTSSEDCTTSTTPVSSTYVHSSSSTSDCDTTSSTAVSSSKPVHTPTTSSEVSSSKPVHTPTTSSEDCTTSTTAVSSTKPVHTPTTTSTEDCTTSTEVSSTKPVHTPTTSSEDCDTTSTFVSSTKPVHTPTTTSSEDCTTSTELSSTKGHSSWTTKTWSTSKSYNSTTVSTEDCTTTTTSTESCTTTTFITSTKPVHTPTTTSTEDCDTTSTAVSISKPIHTPSTSADCESSTEVSSTKGHSTKSHHSHTVPTYTPPTTTPWANTTSKPHH…	27/55 (49%)	22	0.5329	102	PTVVTAPAATVATTQPAPVIQPAPQTTAPMFNPIFTPATTQPAVRPVPPISGTKP	0/55 (0%)
AF-A0A552EYT7-F1	Serine/threonine-protein phosphatase	Microcystis aeruginosa Ma_MB_F_20061100_S20D	80.56	707	MDSLTTLECQNLTCLSSNALTNRFCEKCGTPLVKRYLWMMGDWVRTYYRVGELIDNRYLVKQPQIVVDTKPAQAPQAPEEPPSWLSLYLKLLPFHLHIPQVYGYIPSPDERLNMDIWLLEYGTIPLDETGELIYPELLPTLAEVWSQASDLRQIHWLWQMAKLWHPLQKKAVVSSLLNPFLTRVNNQLLQLLELSKDEADAPNLRDLGAFWAGLIPTAAANIQDFLTSLTQELESGDLDRPESLIAILDYALQHYGAGQERSYEIFTCTDTGPMREHNEDGCYPPANQAITLSNGQNPFDKAQGKPLAIVCDGIGGQEGGEIAAQLAIETLPREINPSPTTDMEVYPDSYSLVLEQAIRVTNDLISQRNDQESRQDRRRMGTTLVMAFGHAQEMYVAHV…	29/55 (53%)	25	0.544105	102	PTVVTAPAATVATTQPAPVIQPAPQT----TAPMFNPIFTPATTQPAVRPVPPISGTKP	4/55 (7%)
AF-A0A552EYT7-F1	Serine/threonine-protein phosphatase	Microcystis aeruginosa Ma_MB_F_20061100_S20D	80.56	707	MDSLTTLECQNLTCLSSNALTNRFCEKCGTPLVKRYLWMMGDWVRTYYRVGELIDNRYLVKQPQIVVDTKPAQAPQAPEEPPSWLSLYLKLLPFHLHIPQVYGYIPSPDERLNMDIWLLEYGTIPLDETGELIYPELLPTLAEVWSQASDLRQIHWLWQMAKLWHPLQKKAVVSSLLNPFLTRVNNQLLQLLELSKDEADAPNLRDLGAFWAGLIPTAAANIQDFLTSLTQELESGDLDRPESLIAILDYALQHYGAGQERSYEIFTCTDTGPMREHNEDGCYPPANQAITLSNGQNPFDKAQGKPLAIVCDGIGGQEGGEIAAQLAIETLPREINPSPTTDMEVYPDSYSLVLEQAIRVTNDLISQRNDQESRQDRRRMGTTLVMAFGHAQEMYVAHV…	36/76 (47%)	30	0.954419	100	PTVVTAPAATVATTQPAPVIQPAPQT----TAPMFNPIFTPATTQPAVRPVPPISGTKPRSFGVYGNEDASPSTSNTLVN	9/76 (12%)
AF-A0A7K0N9T6-F1	Fibronectin type-III domain-containing protein	Actinobacteria bacterium	63.5	724	MTNLINEFDALGQNKYVTQGKTAATNMRHKGGSASDDQIGDDVEDIQFDTTMDPQIDPDRVDPPIDPSSASLATRPLIWMSDALTDVVPGQSVRIKVSVRNVGTIVETYDLSVLGPARTWVSVAPSEISLFPGDEGTAVVTIKPPRSPNMLAGRYEVAIKATSQVLWAERAVAEFSVTVAPYHQFKAVIARSTLELKTKTSTYLQIVNEGNSSTKFSVDVTDPDGVFEGTLDAPTYVLDPGQPAWLKVEVTCPVHIIGKQVHGAVFAHVNQVLDLVTNTPVIGSKPFVQRVAVTQKPLLRFRLGWFGRILIIFLLLALVAAFILSRFFSTAPTSSAGAPAYPTNFAAVMSGNTSVVLTWDPVAGATGYHIYAVGEAGSSASPSAAPTTVPAPATTAPAP…	34/58 (59%)	30	0.54742	102	AGGPTVVTAPAATV---ATTQPAP-VIQPAPQTTAPMFNPIFT-PATTQPAVRPVPPISGTKP	7/58 (12%)
AF-A0A5N5D400-F1	Uncharacterized protein	Lasiodiplodia theobromae	46.69	770	MDPDATQPPFTASTDTIPEQDEPNSADLSSACQKFADDEISVIRLRPSTQKPCNSIPDTTSCAATAPPSKSYSRRSPSKGRRKSIDGRPLTRSTTRVSVRMKPRSTPASMATVTPQPGPETSTVPPSGSPSSRKEQSSAFPRKVSAAYLRAVSSSSPDQTSTQASNGPSPIGRNSGNLGSLRGAGALRPRYSVSYRLPKAPRATATAAAADSATGASVAEPSADMTVEAEHTDATATKDSAGKEDGSLPAKSTALLDEATALAAAWREVQRRERDLKVREDALKLGQKRLRHDREVFERERRQFQELLKAQQQTWTTTTTTTTTTTTTTSTDAAAPVSAATPTTTTSAPAPIATPAPTTTPPATPPISTFANAAPFADPAPATPPAPTASPAPFAASEP…	36/78 (46%)	30	0.555654	102	DAGGPTVVTAPAATVATTQPAPVIQPAPQTTAPMFNPIFTPATTQPAVRP---VPPISGTKPRSFGVYGNEDAS-PSTSNTL	6/78 (8%)
AF-A0A1U9Y4X3-F1	Peptigoglycan-binding protein LysM	Pseudomonas sp. LPH1	77.81	271	MLAASALAGCVSSPPGGVQVVDRGQNQSRAPVVQRQPVRNGHYVVQRGDTLYSIAFRFGWDWKALAAHNGLRDPYLIRVGQTIRFDNRPVASSQPVVSTPPAATSPVVTQPVPSRPPVAVTAPPATQPARPPVANTPATTPVTPVSRSASGWSWPTEGTVISRFSSNGSLNKGIDIAGQLGQPVLAASDGSVVYAGSGLRGYGELIIIKHSDTYVSAYGHNRRLLVREGQQVKAGQSIAEMGSTGADRVKLHFEIRRQGKPVDPLQYLPRR	28/62 (45%)	25	0.56598	100	REDDEEVDAGGPTVVTAPAATV-ATTQPAPVIQPAPQTTAPMFNPIFTPATTQPAVRPVPPIS	1/62 (2%)
AF-A0A2G5FR60-F1	Peptigoglycan-binding protein LysM	Pseudomonas toyotomiensis	78.06	271	MLAASALAGCVSSPPGGVQVVDRGQNQSRAPVVQRQPVRNGHYVVQRGDTLYSIAFRFGWDWKALAAHNGLRDPYLIRVGQTIRFDNRPVASSQPVVSTPPAATSPVVTQPVPSRPPVAVTAPPATQPARPPVANTPATTPVTPVSRSASGWSWPTEGTVISRFSSNGSLNKGIDIAGQLGQPVLAASDGSVVYAGSGLRGYGELIIIKHSDTYVSAYGHNRRLLVREGQQVKAGQSIAEMGSTGADRVKLHFEIRRQGKPVDPLQYLPRR	28/62 (45%)	25	0.56598	100	REDDEEVDAGGPTVVTAPAATV-ATTQPAPVIQPAPQTTAPMFNPIFTPATTQPAVRPVPPIS	1/62 (2%)
AF-A0A395ICF8-F1	Uncharacterized protein	Aspergillus homomorphus (strain CBS 101889)	58.28	840	MSLLHNEDFTIWQLRTSYLSTIKDGIGDRLINVNNTVLNTPGFRAAGWSSASANPNTQTAAAHIKRTYSPPIPLTTAVASEYYQLGIARDANESARLGTGEDGEDDEGGMVTGKGNTDIIGRRNLRGKRAHRRDRQQNDHQKHREPEEDDSSDLSDESDDDGDSAPSGANQIKFPKLPIRTRAGSSPIRSTDRQEGPQVMVTSPSHPAMGTHYRTGSLGTAVSSVNERPRRDTTTTASSDLSSDNDLGSSLFKRRQIQFSGQDQVIELRRYRHGAGNRDLEELDEQAEDSGAESVGSALSSEFDATAGSTSLLENVGITGSLDSSSPIALMHKLQNGAGSQTASPRKSRTPAPELQDLPPPRPISTVQPVSLLSKALNARKQAPTNPVEKFAVLSGRGL…	42/73 (58%)	37	0.566454	102	AATVATTQPAPVIQPAPQTTAPMFNPI----FTPA----TTQPAVRPVPPISGTKPRSFGV-------YGNEDASPSTSNTLVNTGRD	18/73 (25%)
AF-A0A534U1I4-F1	DUF3014 domain-containing protein	Deltaproteobacteria bacterium	80.69	275	MKERTHRNVIVWMIAALAIVALALGAYVYLGAPPLIAPPAAPPPTVAGSEPAPAAQPAPPIPLEPPATPLATEPEAPAARPLPPLAESDTLVRELATGLSSHPGLSVWLSTDGILQRFVATVDNLANGESPRPHLLVLAPAAKFRVLHRNARLYVDPKSYERYDLVADVVASLDPQRTADAYRQLRPLCDEAYRGLGKTQGSFDEVLTTAIRSLLSTPVVDGDVELTPKVITYAFADPALERLRPAQKHLLRMGPKNERAIQAELRALATALGIG	33/53 (62%)	25	0.575047	100	GGPTVVTAPAA---TVATTQPAPVIQPAPQTTAPMFNPIFTPATTQ---PAVRPVPPIS	9/53 (17%)
AF-A0A534U1X4-F1	DUF3014 domain-containing protein	Deltaproteobacteria bacterium	74.38	279	MDLTYRRRRRPRAGPWLGAALAIVALALGAYVYLGAPPLIAPPAAPPPTVAGSEPAPAAQPAPPIPLEPPATPLATEPEAPAARPLPPLAESDTLVRELATGLSSHPGLSVWLSTDGILQRFVATVDNLANGESPRPHLLVLAPAAKFRVLHRNARLYVDPKSYERYDLVADVVASLDPQRTADAYRQLRPLCDEAYRGLGKTQGSFDEVLTTAIRSLLSTPVVDGDVELTPKVITYAFADPALERLRPAQKHLLRMGPKNERAIQAELRALATALGIG	33/53 (62%)	25	0.583878	100	GGPTVVTAPAA---TVATTQPAPVIQPAPQTTAPMFNPIFTPATTQ---PAVRPVPPIS	9/53 (17%)
AF-A0A1S6FMR8-F1	VIT domain-containing protein	Sphingomonas sp. LM7	82.06	990	MGWRATLSLAIGLWLLPAPASAQSNPTLSEAERGIRTGDAEDDARHLRIDEMLVRAHVTGRTADVTLELLIAADPDEHEDFEARLALALPADAVVTGYALSVGDAMIPGKLLEQPKARNLYEDEVRAGIDPGLAEVSAGNRFTTRIYPITRTQPRRFRMTFAVPFDPVRGIVVPLSRDAAIGKIRVEVTIDGYAAAPNVRFAGEAVSLSSEGRQWRGSAGGDRKLLAGGLEIAGGTLAEPLLVTRHAGGERFFAIADTAAAASAASAPGRLRIYWDRSLSHGRDRRDLETDVLARLAETIAPSAIDLVTFASDRPHVTTHADAAALRKALDGVVYRGATSFAGLDGLALAPASRCVLVSDGQVTIDRGTAFAPDCPLVLLTASSEADGARLGRIAQGVS…	32/73 (44%)	23	0.584453	102	VATTQPAPVIQPAPQTTAPMFNPIFTPATTQPAVRPVPPISGTKPRSFGVYGNEDASPSTSNTLVNTGRDRDV	2/73 (3%)
AF-A0A7W7D026-F1	Putative heme/steroid binding protein	Actinoplanes abujensis	84.31	408	MKTRLSRPLLAAVISGALASGLAAAPALAEPPPLPDATEPPPATTAPATTPPVTTPPPPATTAPATTPPATTPPATTPPATTPPATTPPVSPPVTTPPPAADKTAPTGNFTLNRWSIWTGQSVTITVIGVGDNVSAGPEITRVVTWGDGTTQTLHHTAKNVSHTYKSVGKKPITLTLTDAAGNKKVAKSAGPNVTSPALKYKLNKSSVWAGEKFVWEITSVPAGTKKITVAWGDGRASVLPIKKQKVTRYYFTTPGDDFVAPGAKQLKAVVANGYGTATAINVGKVTLKKDSWRPSVKLTKPSKPNKAASWKAIKGTVTDKGSGVKEMIVIAMVGKSNGSVVCYTAKKKWVTVTDSSILSCLVPVKPSKGKYSLALKSTPKGQFITDVIAMDWSGLTSP…	35/76 (46%)	30	0.585315	101	PTVVTAPAATVATTQPAPVIQPAPQTTAPMFNPIFT--PATTQPAVRP--VPPISGTKPRSFGVYGNEDASPSTSNTLVN	11/76 (14%)
AF-A0A1Y2G4C7-F1	Coronin	Leucosporidium creatinivorum	80.19	1003	MAPRFYSSPYKNAVAQVGKRDAWWSELPVSTSAASDSSDLIKTCSEYWLAQGSASGSLVCHGYDSPAKFNQRAPTLQAASRAITDFDVSRFDDLVAAGTDDGKIVIHELPSLSSFSEGSSLAPNTLLSVSHPSTRPIDTLSFHPTTSSLLLASSQSTVAIYDVQSQASAPAFQIDQSSPSWSAKWSGDGRMISTTGKDGVLRLWDVRKDSTKAALEFKAHGGMKCSRHVWLGGASSEQIFTTGFSKMRDREYSLFDTRNAGSGSALKTQRLDSNTGVLLPVVDQERNIVYLAGRGDMTLHWVEIGGPSTFTQGGTPLPTTIASFALAPPSVLNLMKAEINRVMVLTNEAVIPLPLEVPRRQYIDFHADLFPPVPLRAPAQDAQAWKAGGDALVDLVAQD…	33/73 (45%)	26	0.58576	102	PTVVTAPAATVATTQPAPVIQPAPQTTA--PMFNPIFTPATTQPAVRPVPPISGTKPRSFGVYGNEDASPSTSNT	2/73 (3%)
AF-A0A2N3D2L9-F1	Uncharacterized protein	Alphaproteobacteria bacterium HGW-Alphaproteobacteria-16	72.38	105	MEMQRPAPRQFQPNVLTPRPSYSPQTAPRPAPVPQAAPPQRTAPVPQTTPQQRTFTPPPRPTFTPPPQRAAPPPRPAYTPPVAQPAPQVAPPQRQQPVERSLDPQ	21/49 (43%)	19	0.588398	94	PTVVTAPAATVATTQPAPVIQPAPQTTAPMFNPIFTPATTQPAVRPVPP	0/49 (0%)
AF-A0A420XSH9-F1	Alpha-galactosidase	Motilibacter peucedani	66.38	1089	MRLVRPPLAALACAVALSASTLSGLAGASAASATSTAEGTGAAAAATAVPAVVPLNGSRLMTEPATRTRRTVAVAGHAHVPASGAAAVLVSVVAHNRSARASAGVRLWAAGAAPRSATLTLAPGTTSVTSVLTRLSPSGSLSFTGTTTSGVTVSAYATGYVPAGAASGLTALAAARPLAVGAAMSRAPRTLRATGVPAGARAAVVSLHTSGTGSVWAWARGSARPSTPVAAPAGRGDDLALVPLDAAGRLSLQAGAGVRVLGADVLGYLPAAAATAGGFVPVAPAYAAAGLRLVRSRSSRLVLGGVHGVPATASAVVLGLSSTSGTGSVRIDGRQSAASVPLVARRGEAVVVTRPVAGVVTADLTGARSLTLRVRVLGYVSALPSTVTTGDAPAAPPAA…	40/81 (49%)	32	0.593617	102	AGGPTVVTAPAATVA-TTQPAPVIQPAPQTTAPMFNPIFTPATTQ-PAVRPVPPISGTKPRSFGVYGNEDASPSTSNTLVNTG	3/81 (4%)
AF-H2KZP5-F1	Uncharacterized protein	Caenorhabditis elegans	44.41	1117	MKVPRGIGLVFIFAVAAALVAGLILTIVLVSRPSPAEPFTGRVITVGICNSGSEPSKASSFRFKRDATTSCSFDANRDQLKNFLSSSAADTSFIVMSYSDKPSPSTVLPRDQAIELLNSMKKDGSKTIQQAPAFASYDPKAYENSDLVFFTPCKTDYTGYDADMAAVRTTINNVQTKKYVIVSLAMDQGNMTQKYGDLNTHNIGNNATDITNDINNVLNITATTLGPTTTTITPTTTVVPASTSTQPAPASSPTTQPAPATSPTTQPAPATSPTTQPAPATSPTTQPAPATSPTTQPAPATSPTTQPAPATSPTTQPAPATSPTTQPAPATSPTTQPAPATSPTTQPTPATSPTTQPTPATSPTTQPTPATSPTTQPAPATSPTTQPAPATSPTTQPAP…	40/76 (53%)	34	0.595914	102	AGGPTVVTAPAATVATTQPAPVI----QPAPQTT-----APMFNPIFTPA-TTQPAVRPVPPISGTKPRSFGVYGNEDASPSTSNT	11/76 (14%)
AF-A0A0M8WK77-F1	Cell division protein FtsZ	Nocardia sp. NRRL S-836	77.5	441	MTPPHNYLAVIKVVGIGGGGVNAVNRMIEVGLKGVEFIAVNTDAQALLMSDADVKLDIGRELTRGLGAGANPEVGHKAAEDHREEIEEVLKGADMVFVTAGEGGGTGTGGAPVVASIARKLGALTIGVVTRPFSFEGKRRAKQAEDGIQALRNECDTLIVIPNDRLLQLGDIGVSLMDAFRSADEVLLSGVQGITDLITTPGLINLDFADVKSVMSGAGSALMGIGSARGEGRAVQAAQKAINSPLLEASMEGAHGVLLSIAGGSDLGLFEINESASLVQEAAHPDANIIFGTVIDDSLGDEVRVTVIAAGFDSGGPTHKKLEPTVLSSPQRTATGPIATAAATPAPAPQPVAQPPQPVVQAPPPVVQAPPPPPTPQPEVRPAPPVQPPTSVPPQPSPV…	44/82 (54%)	37	0.609265	101	DAGGPT--------------VVTAPAATVATTQPAPVIQPAPQTTAPMFN---PIFT----PATTQPAVRPVPPI---SGTKPRSFGVYGNEDASPSTSNTLVNTG	26/82 (32%)
AF-A0A1G5X764-F1	Lipoprotein NlpD	Pseudomonas sp. NFPP33	77.06	292	MSFTVLHVLVRAVAAFRLPLAMLAASALAGCVSSPPGGVQVVDRGQNQSRAPVVQRQPVRNGHYVVQRGDTLYSIAFRFGWDWKALAAHNGLRDPYLIRVGQTIRFDNRPVASSQPVVSTPPAATSPVVTQPVPSRPPVAVTAPPATQPARPPVANTPATTPVTPVSRSASGWSWPTEGTVISRFSSNGSLNKGIDIAGQLGQPVLAASDGSVVYAGSGLRGYGELIIIKHSDTYVSAYGHNRRLLVREGQQVKAGQSIAEMGSTGADRVKLHFEIRRQGKPVDPLQYLPRR	28/62 (45%)	25	0.611012	100	REDDEEVDAGGPTVVTAPAATV-ATTQPAPVIQPAPQTTAPMFNPIFTPATTQPAVRPVPPIS	1/62 (2%)
AF-A0A1I5XN86-F1	Lipoprotein NlpD	Pseudomonas toyotomiensis	76.5	292	MSFTVLHVLVRAVAAFRLPLAMLAASALAGCVSSPPGGVQVVDRGQNQSRAPVVQRQPVRNGHYVVQRGDTLYSIAFRFGWDWKALAAHNGLRDPYLIRVGQTIRFDNRPVASSQPVVSTPPAATSPVVTQPVPSRPPVAVTAPPATQPARPPVANTPATTPVTPVSRSASGWSWPTEGTVISRFSSNGSLNKGIDIAGQLGQPVLAASDGSVVYAGSGLRGYGELIIIKHSDTYVSAYGHNRRLLVREGQQVKAGQSIAEMGSTGADRVKLHFEIRRQGKPVDPLQYLPRR	28/62 (45%)	25	0.611012	100	REDDEEVDAGGPTVVTAPAATV-ATTQPAPVIQPAPQTTAPMFNPIFTPATTQPAVRPVPPIS	1/62 (2%)
AF-A0A2G5UWR6-F1	Uncharacterized protein	Caenorhabditis nigoni	57.88	445	MRLLFLAIVCLGITYAQDAIDVTADEPKTIETRAISEPDQGGDKFKIYVGTIDGVRRELFNEVDGGQIEVAPDNTPNVQDPFGAYDDNNVVSADNEKLLFVPKPYRPGGDKKEPKKTTQAPTTTPRTTRPPATTIRTIPFVQTTPATFATLPPAPVTTRPPPVVQPFIPQTVATIAPSFVRPPAPTAPPRVIAPQQPQPIRPIQPFQPQPFRPQPQTFQPRPQPVFTPAPFTQPPFRPQPTFATRPPQPPPAPTTPAPRFPPQSGQNLRSGQCPASIFYISTPISGPSRLTFTHFAVAVTVDQCARTCHEFNCAIAHYNPLNGHCEFNPSTAFAIRNGQCPAWPSLHYRNNVVANEPVRIFCVTCQRPRRRPAGRRPFRGQARRGQRLGRKTPVVHTPV…	31/56 (55%)	25	0.611926	101	PTVVTAPAATVATTQPAPV----------IQPAPQTTAPMFNPIFTPAT-TQPAVRPVPPISGTKPR	11/56 (20%)
AF-A0A2G5UVV7-F1	Uncharacterized protein	Caenorhabditis nigoni	58.97	447	MEMRLLFLAIVCLGITYAQDAIDVTADEPKTIETRAISEPDQGGDKFKIYVGTIDGVRRELFNEVDGGQIEVAPDNTPNVQDPFGAYDDNNVVSADNEKLLFVPKPYRPGGDKKEPKKTTQAPTTTPRTTRPPATTIRTIPFVQTTPATFATLPPAPVTTRPPPVVQPFIPQTVATIAPSFVRPPAPTAPPRVIAPQQPQPIRPIQPFQPQPFRPQPQTFQPRPQPVFTPAPFTQPPFRPQPTFATRPPQPPPAPTTPAPRFPPQSGQNLRSGQCPASIFYISTPISGPSRLTFTHFAVAVTVDQCARTCHEFNCAIAHYNPLNGHCEFNPSTAFAIRNGQCPAWPSLHYRNNVVANEPVRIFCVTCQRPRRRPAGRRPFRGQARRGQRLGRKTPVVHT…	31/56 (55%)	25	0.613239	101	PTVVTAPAATVATTQPAPV----------IQPAPQTTAPMFNPIFTPAT-TQPAVRPVPPISGTKPR	11/56 (20%)
AF-A0A1C5I3Y9-F1	Uncharacterized protein	Micromonospora humi	71.38	477	MTRPRVRPAPRVALRRTLALFAPALIAAAAAVVAVAPGWATAAPAAPAGVVRLAEPAAPGDPGGDPGGDPTEPTPTGDATTTAPAPTTAPPTEEAPPPTTPPAPATTTAAPPPPPTTVPPAPTTTAPTTTAPAPPPILPPVQPPPPPRTQPAGGPLGVQVSTDDVVLTPDYWNADSTVTTLRVTVTNTGAREEQVSLGYTLPPGLADAGTPGCVAAGSGNHRCGGWIAAPGARFSATIRVRVAGDAWRTMPLSGSVQVTAVAPGVDGAAYDDEGFAVLFPPGPPVPGISLRADEVLFDISGAPSTLTVRLGNTGEVDATGRVEVLLPAGVTVSGDGCAPAAPDRTRCEIGTLPAGRTATLRLPVTASAEAQRMAPLAGAVIGRLDPRSGHQRQVQMSFR…	47/98 (48%)	37	0.631612	101	DAGGPTVVTAPAATVATTQPAPV-IQPAPQTTAPMFNPIFTPATTQPAVRPVPPISGTKPRSFGV------------YGNEDASPSTSN-TLVNTG-RDRDVDAGSIGTFTVP	19/98 (19%)
AF-A0A6A4ZS79-F1	Uncharacterized protein	Aphanomyces astaci	41.12	306	ANLNARSNHHKPTDHRHSRTFFDGSRSNDNNRTNHHVGTRHDATHAKSDASSTHHKPTDHRHSRAIFDGSRSNDHDRTNHHAGTRHDGTHAKSTPAPTTTNPPTTATPETASSTTVNPTTTTTLTTTLAPDTTEMVPTSTPAPATTNPPTPATPEPSSTTADPTTTTAPTATLTPNTTEPVPESTATPTTTNTPTTATPEPSSTTVNQMTTTAPTTTLAPDTTEPVLTSTPDLTTRNPPTTTTTEPSSTTVDPTTTTAPTTTLAPDTTEPVPFSTPAPATTNPPTTATPEPSSTAVDPTTTTEPTA	31/55 (56%)	25	0.637749	100	PTVVTAPAATVA--TTQPAPVIQPAPQTTAPMFNPIFTPATTQPAVRPVPPISGTKP	7/55 (13%)
AF-Q8IFX6-F1	Uncharacterized protein	Caenorhabditis elegans	36.31	2596	MKVPRGIGLVFIFAVAAALVAGLILTIVLVSRPSPAEPFTGRVITVGICNSGSEPSKASSFRFKRDATTSCSFDANRDQLKNFLSSSAADTSFIVMSYSDKPSPSTVLPRDQAIELLNSMKKDGSKTIQQAPAFASYDPKAYENSDLVFFTPCKTDYTGYDADMAAVRTTINNVQTKKYVIVSLAMDQGNMTQKYGDLNTHNIGNNATDITNDINNVLNITATTLGPTTTTITPTTTVVPASTSTQPAPASSPTTQPAPATSPTTQPAPATSPTTQPAPATSPTTQPAPATSPTTQPAPATSPTTQPAPATSPTTQPAPATSPTTQPAPATSPTTQPAPATSPTTQPTPATSPTTQPTPATSPTTQPTPATSPTTQPAPATSPTTQPAPATSPTTQPAP…	40/76 (53%)	34	0.646812	102	AGGPTVVTAPAATVATTQPAPVI----QPAPQTT-----APMFNPIFTPA-TTQPAVRPVPPISGTKPRSFGVYGNEDASPSTSNT	11/76 (14%)
AF-A0A4Z0B893-F1	Cell division protein	Pseudomonas nabeulensis	70.81	521	MTSLHADEAFLGHYQLSHDPFAPRVPGFKFFPAQRKPVLGQLHHLARYSQLLLVVTGPLGSGKTLLRQALVASTNKQSVQSVVVSARGAGDAAGVLRQVAQSLDVATAEPNAILKQVVQLGLTGQEVYLLVDDAEQLDESALEALLALAAGTPEGRPHVFLFGESSLIADLEQISGDQELFHVIELQPYEEEETREYLAQRLEGAGAGIELFSAQQISDIHESSDGWPGTINQVARDAMIEAMIASRSAVKRPKMGFTMPKKHVLAISAVVVVAVAAAWLIPGRSKAPTTAGTPTEQAQLPLGKPTPNVEFANSGQPTNLPMVGQPVMRGPLAEEAGGISEGDDGVPVEGSSATPPTVTTTAPPAGVPAGQPAAVAKPTPAPTVATAKPAPVTKPVAPA…	37/72 (51%)	28	0.654731	101	VDAGGPTVVT--APAATVATTQPAPVIQPAPQTTAPMFNPIFTPATTQPAVRPVPPISGTKPRSFGVYGNEDAS	5/72 (7%)
AF-A0A7D9HSD7-F1	Uncharacterized protein	Paramuricea clavata	41.84	521	ITAADSITPNATEIRTTEIITPNTTVIPTTDSITPNTTMIPTTDIITPTTTVIPTTDSITPTTTVIPTTVNITLSTRLVCMQTSTRVVDTTVCIPGATTVIHTTVCLSPTTTMSNSVTPSITVSPTPSTTDTIVSPTPSTTDPTVSPIPSTTDPTVSPRPSTTDPTVSPTPSTTDLTVSPTSSTTDPTVCPTPSTTDPTVSTTPSTTHHTVSPIPSTTDPTVSPTPSTTDPTVSLTPSTTDPTVSPTPSTTDPTVSPTPSITDPTVSPTPSITDPTVSPTPSTTDPTVSPTPSTTDPTVSPTPSTTDPTVSPTPSTTDPTVSPTPSITDPTVSPTPSITDPTVSPTPSITDPTVSPTPSTTDPTVSPTPSTTDLTVSPTPSTTDPTFSPTPSTTDPTVS…	28/51 (55%)	23	0.654731	101	PTVVTAPAATVATTQPAP-----VIQPAPQTTAPMFNPIFTPATTQPAVRPVPPIS	7/51 (14%)
AF-A0A3N1NS87-F1	Dihydrolipoamide acetyltransferase component of pyruvate dehydrogenase complex	Curtobacterium sp. PhB171	72.25	533	MAVAEFPLPDVGEGLTEAEIVQWRVAIGDEITVDQVLVEIETAKSLVELPSPFAGTVTGLLVSEGDTVEVGKPIIRVESDASVASGAPVAAPAAQSGGPAPVADSVPTSPVVAPTPPAAPAPVAPVAQTQPAPVAAPAPAAASAPVVAAAPTAAPAATAQPVADGASVVGTDESSGAVLVGYGSATSSPSRRKPGARRAAALAAEASRASSVDAQAAAEAASDPGEDTTAEAIAGLASAPARKQTLATNVLAKPPIRKLAKDLGVELTEIVATGFAGEVTRDDVIRHAKQASVFRNIETPEWGEVRSETIPVKGVRKAIATAMTTSAFTAPHVSLFVDVDATHTMEFVKRLKASPTFAGVKVSPLLIVAKAVIWAVRRNRSVNSTWTDREIIVHHFVNL…	38/74 (51%)	33	0.660374	101	VDAGGPTVVTAPAATVATTQPAPVIQPAP-QTTAPMF--NPIFTPATTQPAVRPVPPISGTKPRSFGV---YGNEDASPS	6/74 (8%)
AF-D8SK40-F1	Uncharacterized protein	Selaginella moellendorffii	53.53	200	MAFGRRPQLLALALLALIHTCICEEEFVVHPGKGLNIILATPAGAPSGSAAGPAATVPPPPTVPAPVAAPPPSVPPPVVAPATPPTVPPPVATPPPAPVPVATPPPAAAPAPVVLTPPVAAPTPVVAAPTPVLTPPVATPVVTPTASPAASPPAPPTGSSPASAPGASDLAPQSPSSAISIVASAASVLVASSLAAALLF	39/79 (49%)	27	0.661392	98	AGGPTVVTAPAATVATTQPAPVIQ-PAPQTTAPMFNPIFTPATTQPAVRPVPPISGTKPRSFGVYGNEDASPSTSNTLVN	9/79 (11%)
AF-A0A2K1QTE5-F1	Uncharacterized protein	Sphaceloma murrayae	47.84	558	MLLRGRSPQDDDDVPPVPGTPTTTGGDDDDDDVPTAAPPAPTTAPPATTPAPAPTPAPTVSSAPAPAPVPAPAPTTTPAPAPTPTPSSTLTTSVTPSTTPSISSAPSSTRPSNTTSAPSSTTSTPAASETAASGTPAYVTPIAVIVPIMAVIVLMFLGFLFMKRRRRKQGREFKPMQEIKEILPGGDNFHFPVSGFIRNPRKAMSERSMLPSRYGSQRTEDSVHAHYADSLPSHSPTSPDPAQGYAPQSTFAVMPQETQPHMGPRLNPVQPHVIPATSPSSQTRTSPTTSPVSQNSNLVMGAAAAAAPRRGSGSLSRSPPQGAIAQPPPQGMVGQSLPQNIANQDLPQGFAPTAQAHIGTNPNNSSYYSGLDTMSVTDVGSPAGDEPPPPYSGMASRAA…	48/111 (43%)	39	0.67135	101	EDDEEVDAGGPTVVTAPAATVATTQPAPVIQPAPQ-TTAPMFNPIFTPA-TTQPAVRPVPPISGTKPRSFGVYGNEDASPSTSNTLVNTGRDRDVDAGSIGTFTVPRLKTMTS	10/111 (9%)
AF-A0A6C0L9U5-F1	Uncharacterized protein	viral metagenome	55.06	330	MNVSEVVNKLELIKHEYLINKLEKYTQQVEAAAAATTTPPVPPVPPATTTPAVPPVPPVPPATTTPAVPPVPPATTTPLVPLKPVDEVKKPSEEAIKFENNMMDTLKWVFIGIAIFVVIILILGVVYWLMFGSSSSTTTSSEEVIDDNGMNGVNGVNGENGVNGENGVNGENGVNGENGVNGENGVNGVNDNALINDDPYADAPTDAIESPYNDTSNIEDPYSDNQNNNSSSSLFSSLINSSSSLSRNDGVSPEVPVVPAVEAPVVPAVEVPIAPAVEAPVVEKSSSSSIIGSIISSVSSVSPVSPASPESPPSLATQVNVPVVANAVQK	25/46 (54%)	23	0.678367	100	AATVATTQPAPVIQPAPQTTAPMFNPIFTPATTQPAVRPVPPISGT	0/46 (0%)
AF-W4H434-F1	Uncharacterized protein	Aphanomyces astaci	45.59	603	MALGQNATNPPTPTITAPSTTVAQPVTLAPTTTPPATPAPTTTSPPVITSPPATTSPPATTSPPVTTSSPVTTSPPVTTSPPATTSPPITTSPPVTTTPPETTTPPVTTSPPVTTSPPVTTTPPATTTATTLAPPTTAPVTETSAPVTTAAPVTTAPATTIETITTTPALSTPSLRPVTTSMSTPTKTPDTTVTPTTTNATGNIAASPPAPTAMPVETPSTTVAQPVTLAPTTTPPATPAPTTTSPPVITSPPATTSPPATTSPPVTTSSPVTTSPPVTTSPPATTSPPITTSPPVTTTPPETTTPPVTTSPPVTTSPPVTTTPPATTTATTLAPPTTAPVTETSAPVTTAAPVTTAPATTIETITTTPALSTPSLRPVTTSMSTPTKTPDTTVTPTTT…	36/57 (63%)	27	0.688814	101	PTVVTAPAATV---ATTQPAPVIQPAPQTTAPMFNPIFT--PATTQPAVRPVPPISGTKPRS	9/57 (16%)
AF-W4H434-F1	Uncharacterized protein	Aphanomyces astaci	45.59	603	MALGQNATNPPTPTITAPSTTVAQPVTLAPTTTPPATPAPTTTSPPVITSPPATTSPPATTSPPVTTSSPVTTSPPVTTSPPATTSPPITTSPPVTTTPPETTTPPVTTSPPVTTSPPVTTTPPATTTATTLAPPTTAPVTETSAPVTTAAPVTTAPATTIETITTTPALSTPSLRPVTTSMSTPTKTPDTTVTPTTTNATGNIAASPPAPTAMPVETPSTTVAQPVTLAPTTTPPATPAPTTTSPPVITSPPATTSPPATTSPPVTTSSPVTTSPPVTTSPPATTSPPITTSPPVTTTPPETTTPPVTTSPPVTTSPPVTTTPPATTTATTLAPPTTAPVTETSAPVTTAAPVTTAPATTIETITTTPALSTPSLRPVTTSMSTPTKTPDTTVTPTTT…	36/57 (63%)	27	0.688814	101	PTVVTAPAATV---ATTQPAPVIQPAPQTTAPMFNPIFT--PATTQPAVRPVPPISGTKPRS	9/57 (16%)
AF-A0A836FXE6-F1	BSH protein	Pseudoatta argentina	57.34	338	MQSTCQQQQAQPGQNGTSASRTSFLIEDILNRGTVTPHTHHHQLHHQHLTSTSGHGQHHQYQQFASLLPGYPAAPPAAAAFFLGPLFGSAGMGVGVVPGVGELAALKHCRRRKARTVFSDQQLAGLEARFEVQRYLSTPERVELAAALHLSETQVKTWFQNRRMKHKKQLRKLNTTGGSNNSNSGQQSISVTSPAERPVDFSLSGGRESRASSDAPADSDDEDDDEIDVLGDETPSPTPTPTATPTPMPAPAPAPTPTPAPTPTLTSTSTVSTPTSTRTGTLPSLPRRGTPPRILHTAIHPHSHSHSLPHSHPHPHPHPHTVSLHHQHGQHSAQRQHR	34/66 (52%)	26	0.690626	100	EDDEEVDAGG---PTVVTAPAAT---VATTQPAPVIQPAPQTTAPMFNPIFTPATTQPAVRPVPPISGTKPR	6/66 (9%)
AF-A0A1H0Q034-F1	DMSO/TMAO reductase YedYZ, molybdopterin-dependent catalytic subunit	Arthrobacter sp. ok909	76.94	637	MDKDMHKRMDQDTAQATDEDTGKTMDMEIGGQDQQRAGTQVQLSKQPQSKQGRPGQDRFKQRRTRDLWAAAAGLVAIGTAVVLGELTASLVSPTVSPVTAVGGAVIDAVPPGVKEWVISVFGTADKLALLGGMVLVIAALAALSGVLEVRRRFAGVAVIAVFGAVGLVAVLSRADLTANAIPVPVLVALVGIALLRWLIRKLEMWLPVPDGARDGATDGAPAAATAPPATDPAETRAAAQPVPVVAPAAETSPPETPAAETSPPETPAAAQPAEPPAGEAGPARRRFLLALGGTAAVAAVAGVLASTLRGAAAVVSDVRSKLALPAAASPAPPIPAGAEIRLDGLGPLVTPNKDFYRIDTALRVPLVDPAQWTLKVTGLVEREIELDFATLLAKPLTER…	49/114 (43%)	39	0.700373	101	GGPTVVTAPAATV-----ATTQPAPVIQPA-----PQTTAPMFNPIFTPATTQPAVRPVPPISGTKPRSFGVYGNEDASPSTSNTLVNTGRDRDVDAGSIGTFTVPRLKTMTSKLSLPKVKGKA	21/114 (18%)
AF-A0A387GZE8-F1	DUF882 domain-containing protein	Rhizobium sp. CCGE532	60.22	656	MPNLSGNTKPKSLSWHSACSDLFRKVAKVAAVGLLALAVSTPVFVGTPSQAGGETRSLKIYYVHTGEKAVITYKRNGKFDPDGLEKLNRILRDWRKNQPTKMNPRLFDLIWEAYRESGSHEFIYVICGFRSPGTNEMLRTRSSHTGVAKKSQHMLGNAMDFYLPDVKLSKLREIGMKLQVGGVGYYPTSGSPFVHMDVGGVRAWPRMDRQDLVRLFPDGKTMHIPADGRPLPGYQQAVADYKRRISSDDIQVASSSSPRRGFFARLFGGGGADEEEDNAESGVAAAPVAVASATRKGQPAPAASDEGDDSAAPVQTPAQVTPAQVQVASVNAPVPQVRPAFGNQPAGSDVASALVSPSRNAAQDALAAAMPNTDDQPQYADLRSYNVPVPSLLDRRTPG…	42/93 (45%)	30	0.70631	101	DEEVDAGGPTVVTAPAATVATT---QPAPVIQPAPQTTAPMFNPIFTPATTQPAVRPVPPISGTKPRSFGVYGNEDASPSTSNTLVNTGRDRDVDA	6/93 (6%)
AF-A0A7S3RS88-F1	Hypothetical protein	Strombidinopsis acuminata	59.78	210	RPLDGARTSLALGAALTKLLGSAQAFAERAGSHRLADEIAALPRVVAEAPAANTAPTPRAVAAEPARPVQAVPRATQRELPPLFQPGEFEEDVAKTPEATGTPPRSELTASVPSAPQSQAATPPPRTDAAAAGVAATPPPASAGPPQPTPTGGNPFARKRKAPGVAQAPHLLRDALGVGIRRPATPAAGGEQPAKAAKVAAATLPPKTTA	30/71 (42%)	24	0.717913	98	ADEREDDEEVDAGGPTVVTAPAATVATTQPAPVIQPAPQTTAPMFNPIFTPATTQPAVRPVPPISGTKPRS	0/71 (0%)
AF-A0A0S9D7U9-F1	Uncharacterized protein	Arthrobacter sp. Leaf234	70.44	260	MSGKRRSVRLTAPAAVAGAVLTLGVMAGPGVAVETPGPTPVVTPPPAAATLAPAPSLSPAPEPAPTSPDPGPAVPEPAPVPPAPAPEPSPAAEPPAEVPVPGVDPGTGFLIDPGTGWLVHPPTGYLIEPGTNLLVIPGSLAYSSFRWDPLTDLVEDLREEELPSPSASPSTEPRTTSPGQPTAQPTAKPTAERPTTTASARPSATPTAPATDEAVSGSAEMDQASSRSIGTHPATRVLVIVLLLGLGVLYYRRLRTGRTV	30/60 (50%)	24	0.721515	99	VDAGGPTVVTAPAATVATTQPAPVIQPAPQTTAPMFNPIFTPATTQPAVRPVPPISGTKP	4/60 (7%)
AF-A0A1K1UFR1-F1	DNA polymerase III subunit gamma/tau	Olsenella sp. kh2p3	70.94	748	MESLYTKYRPKTFEEVVGQEHVVETLKRAVLEGKVSHAYLFCGPRGTGKTTMARILAKALMCQRGAGHLPDGTCEECQLIAAGEHPDVLELDAASRTGVDNVREEIISRVNYAPVRGSYKVYIIDEVHMLTPAAFNALLKTLEEPPSHVVFIMCTTDPQKILATILSRVQRFDFHAIGPNEMQAHLAYVCSQEGFTYEDAALELIVRHARGGMRDALTSLEQVSVFGDGAITLSATQDLFGEANGAVLGNVTKAVAERDAASLFEEVSKLAAEGRDLLQFTRELASRMRDVYVTAVVGDPSKVIAASPEELASLSGEAAAFGSTDRIARVLSILGEASSEMRTATNQRLVLEIALTRIARPESDLTLESLAERIEGLERQVAALSAPGRVAAMPAAAPT…	37/63 (59%)	30	0.730793	101	TAPAATVATTQPAPVIQPAP---QTTAPM---FNPIFTPATTQPAVRPVPPISGTKPRSFGVYGNEDAS	12/63 (19%)
AF-A0A1S3YV31-F1	proline-rich receptor-like protein kinase PERK9	Nicotiana tabacum	62.44	757	MSIVSPPPTPSSTTSFAAPPTSFSSPSQLSSSAPTSQPNDNSSSIASPPPSSLHPQSAPPINATSPPIASAPLPQSPPPTNITLPPPASSPPPLTSPTPPVESAPPISPPPLPSSPPSTPSGSPPTSSPPASSPPPLSSSKPSSPPLPQPEPTSPASSPPSPSTRPPALSPPHSSTLPPALSPPAPVQNPKTPPAPRSPGNPSREPPKTSSHSPPSSKTPANSPPSKPPQSTPDSPALVPPINSPPSPASLPPSNSASSSSPPTDSSLSTPTAQLSPPQSSNGAQPSLTPPSPSFPSGDATASRNNSTDRSKATGDGGIGTGGSVAIGIILVLLLLGIIGAAGWCIWKRKKKDSGLSGGHILPTTLVSSPKSGSASLKVRESTHVIGNGTGSNIVNSPG…	37/74 (50%)	25	0.732868	101	AGGPTVVTAPAATVATTQPAPVIQPAPQTTAPMFNPIFTPATTQPAVRPVPPISGTKPRSFGVYGNEDASPSTS	3/74 (4%)
AF-A0A2C9M7U0-F1	Uncharacterized protein	Biomphalaria glabrata	42.47	760	MELCVPMLLVVMVTQMCFLTHAQFGRSSFTFHAPVSGSQLNARMQQRLASRTKTEDQSRLQATNQQDSISLTPQQLLKVDSLRLRGQRTSDLPRQTGLQDQAQSDTYLLGQTDSAPPPSRRSQNFENLRGQQSLPERQELQRRQFQEQMSSSYGEDPYAQQPRSQKPVAQQRQSIRSSLKQKYFQDLPSWQNAGDSRGIPQSVQTQYSDQIPMNDPSTVQDQGMKQNSYPSRLQDQYNMDAPQQSFQNSKQSQYLSKNQPINPNQYLIVSDHPQNTGPFTSGVNQVYDHMPVGGQFADQSPASASSLASESMSYRPRMSDMQSQQMMSSGLSRSSADIQTIQYPGQQSQYNGQQYLDRQSQFADPSSPFLGQQSQYAGRSMGGQYMSGSQASSMSSQSG…	33/64 (52%)	30	0.733549	101	DDEEVDAGGPTVVTAPAATVATTQPAPVIQPAPQTTAPMFNPIFTPA----TTQPAVRPVPPISGTKP	7/64 (11%)
AF-B0CG26-F1	Uncharacterized protein	Acaryochloris marina (strain MBIC 11017)	67.56	264	MLESCDLEALFSKEDCIIAREKPGKVPFAKLVTIEVLVDSTRATSNVTNMDVVVKNEELPLQSNNHCFQIFDQFSQAIDQHSGWLVIAEEDKSEQPQTASSVEPPAASPAATVPQIPVTSETSPAAKPIASDPLAPSANTQPEPVVQLPKATELPLPQPFTDTTTSEPATPPESPLPKNSDSINLESTAEKRVQTTANLEELRQKRAESVANLERLRQKRAESIANLEKMRQKRERMFAANEREGAGEDISPLDLPERPSTSQA	45/117 (38%)	31	0.734278	99	EVDAGGPTVVTAPAATVATTQPAPVIQPAPQTTAPMFNPIFTPATTQPAVRPVPPISGTKPRSFGVYGNEDASPSTSNTLVNTGRDRDVDAGSIGTFTVPRLKTMTSKLSLPKVKGK	4/117 (3%)
AF-A0A522BLI2-F1	Type II secretion system protein GspD	bacterium	71.56	781	MAKILKISALVALLTFSGSFAFSADPAPPSDPVPEAASAHAVEQAPAAEPTAPAVTPATATPAPAVRPSPAVRPPVAGPTPAVRPTPAVPAPAPGAVPAAKGKAAPGDKVAMNFKDTEIEAVVKYISTLTGKNYILDDAVTGKKVTVISPTEVNIAEAEEVFQAILGVKDLTIVPSGSVFKIVPTQKARSSNIETVGETSPPGDRYVTQLITLKHIPASKVSDVLNQLRSPNSTVVVYEPTNLIILTEAYSNVERLLGIIEAIDVETADVTMEIIKLQNATVESVAKLVTQAITEKGGASARRTAVAAPRAQPGQPQPASPQTTVQPSDDAAKIIPDPRTNSLIVIADAETLAFIHELVKALDVETPTGQGKINLIHLKYAEAENVASVLTAISKAAGA…	46/109 (42%)	31	0.738169	101	EEVDAGGPTVVTAPAATVATTQPAPVIQPAPQTTAPMFNPIFTPATTQPAVRPVPPISGTKPRSFGVYGNEDASPSTSNTLVNTGRDRDVDAGSIGTFTVPRLKTMTSK	19/109 (17%)
AF-A0A5Q4DTK1-F1	Uncharacterized protein	Roseinatronobacter sp	65.19	135	MKSNLTGPGIARPGKGHITCLAAVFLLAGCTLNPLGTPAPRPVSVAPSAPVTGTAPSDMQTTGTTDSASAAEQACMGAGRERNLDVVGVVGSRSATDTNGEPSRDVMLRVRRNGSEIEVRCNYATSTGLARIMLI	32/59 (54%)	19	0.743517	95	NPIFTPATTQPAVRPVPPISGTKPRSFGVYGNEDASPSTSNTLVNTGRDRDVD-AGSIGT	1/59 (2%)
AF-A0A543KED2-F1	Uncharacterized protein	Roseinatronobacter monicus	66.0	135	MKFNLTGPGIARPGKGHITCLAAVFLLAGCTLNPLGTPAPRPVSVAPSAPVTGTAPSDMQTTGTTDSASAAEQACMGAGRERNLDVVGVVGSRSATDTNGEPSRDVMLRVRRNGSEIEVRCNYATSTGLARIMLI	32/59 (54%)	19	0.743517	95	NPIFTPATTQPAVRPVPPISGTKPRSFGVYGNEDASPSTSNTLVNTGRDRDVD-AGSIGT	1/59 (2%)
AF-A0A6A3WCZ1-F1	Uncharacterized protein	Phytophthora fragariae	45.0	267	MNLTKIIAHLAIIAAAMGSLTEAGKYGQQAQQSGISNDDAFERSASVTPAPTTSTPTVTPAPTTYAPLATPIPTPAPATDAPSNPSPTPAPTTGTPPRVSAGGGNGGNSVSVSTPVGNGSATVSASTTGGNGDASVSDGVSGGTPTTTNGSGSTHGSVPAIHLPSTNAGHNSGAGLGANAGLRAGAGLGANAGLNAGAGLGANAGLNAGAGLNAGAGIGANAGLRAGAGLGANAGLSAGAGLGANAGLSADAGLGASAGVGGRVSHS	34/69 (49%)	29	0.743633	99	AATVATTQPAPVIQPAPQTTAPMFNPIFTPA-TTQPAVRPVP---PISGTKPRSFGVYGNEDASPSTSNTLVN	4/69 (6%)
AF-A0A2S7FRZ1-F1	Peptigoglycan-binding protein LysM	Pseudomonas oleovorans	78.06	271	MLAASALAGCVSSPPGGVQVVDRGQNQSRAPVVQRQPVRNGHYVVQRGDTLYSIAFRFGWDWKALAAHNGLRDPYLIRVGQTIRFDNRPVASSQPVISTPPAATSPVVTQPVPSRPPVAVTAPPATQPARPPVANTPATTPVTPVSRSASGWSWPTEGTVISRFSSNGSLNKGIDIAGQLGQPVLAASDGSVVYAGSGLRGYGELIIIKHSDTYVSAYGHNRRLLVREGQQVKAGQSIAEMGSTGADRVKLHFEIRRQGKPVDPLQYLPRR	28/62 (45%)	24	0.755822	99	REDDEEVDAGGPTVVTAPAATV-ATTQPAPVIQPAPQTTAPMFNPIFTPATTQPAVRPVPPIS	1/62 (2%)
AF-A0A430JT59-F1	Collagen-binding protein	Actinotignum sanguinis	81.62	884	MTTPKEAAVVRKFSGALSALIIGLLAVIAPLPAALGEPGSATPSTWAELVTTGSQAGAVSATVSNKLTVAADAPVLRVPVGTHLTLTGSGEVTGADLPAVQVEKGGTLTLAGPSFTRTQFVVEGTLEVNAGSIHDTALTGPVVFVKGGELNFSGTADFSRNSSAPQGGTLGPNGVAAEKYAPITAYGGSVTISGGTISQNSGLLRGGAIGVWGSAKQPAKLTISGGTLSKNTVSNPSSNGFGGAVFTKGSTVELSGGTLSGNTTEYGGALALMQSTFTMNGGEINGNSNGEYKGFGGGILIDGGKATFTGGTVSGNTANGFGGGLNILNATASISGLTVTENTALKSGGGISFGGTTRAVINAAIMRGNTATGFWGGGAIYNDTKAHLTMHNTVIRNNH…	37/90 (41%)	31	0.75765	101	PTVVTAPAATVATTQPAP-VIQPAPQTTAPMFNPIFTPATTQPAVRP--VPPISGTKPRSFGVYGNEDASPSTSNTLVNTGRDRDVDAGSIGT	18/90 (20%)
AF-A0A5R8YZK0-F1	2-oxoglutarate dehydrogenase, E2 component, dihydrolipoamide succinyltransferase	Microbispora fusca	81.81	390	APQAAAPEPAPAPISSIPQPAPAVVTPQPAPQAQPAPQPQAQPAPAPQPQAQPAQPAPAAEPTPLPSSGESPYVTPLVRKLAAEHGVDLEALTGTGVGGRIRKQDVIEAARVQREQAAAAPAAPQAAPAQAPAAPAAAAPAAAEVRVDTTLRGRTEKMSRLRQTIAKRMVESLQVSAQLTTVVEVDVTRIARLRDQAKGEFLRREGVKLSFMPFFAIAAIEALKQHPKLNATINSETNEVTYFDVEHLGFATDTERGLLVPVIKNAGDLNIAGLARKIADLAERTRTNKVSPDEITGGTFTLTNTGSRGALFDTPILNQPQVGMLGTGAVVKRPVVVDTPEGEVIAVRSMVYLALSYDHRLVDGADAARFLTTIKRRLEEGRFEAQLGLA	27/52 (52%)	26	0.758029	100	VTAPAATVATTQPAPVIQPAPQ---TTAPMFNPIFTPATTQPAVRPVP-PISGTKP	4/52 (8%)
AF-A0A7C4A2K3-F1	LysM peptidoglycan-binding domain-containing protein	Anaerolineae bacterium	63.09	395	MYEEPPVIQRPGLLPGSNFQKIDWRYVAIGLAAVAVLIMVYVGATSLSVQDIEVGQRPMLTPSLVVSAPSAIPTATPSPISEATATTALQRPTSTSTWTATPTPSPTTTATAAPTYSPTPSPTATSSPTPSATPTTTPSPTPSATSTASPTCTPSPTPTSIPCGTAPSSWGDRSTWVAYVVQEGDDLFSLAQDAGTTVAALLQANCLLNAESIKPGVTLLLPRALPTRTATPTATSTPTPSPPPLIEVPPVVATPWLPPIYPPAPKITPVPPVPPLPTRAPRPTPVPPAYPTPVPPPSTPVPVVTTYPTPAPAIPVGPIPMPPAPRVTPAPPVIFVPAPAPPDNYAPPQPHVPYIPPAPPPAPPSAPQPAPPPPDPAPAPSTPLPGEPIGPVFVK	34/77 (44%)	29	0.763574	100	PTVVTAPAAT-VATTQPAPVIQPAPQTTAPMFNPIFTPATTQPAVRPVPPISGTKPRSFGV---YGNEDASPSTSNTLVNT	4/77 (5%)
AF-A0A4S3KN83-F1	Ribonuclease E	Metallibacterium scheffleri	63.22	1014	MKRMLINATQREELRVAIVDGQNLYDLDIEIPSKEQRKGNIYKGRITRVEASLEACFIEYGAERHGFLPLKEINKIYFQPGVDARKAGIRELLKEGQEIIVQVEKEERGTKGAALTSFISLAGRYMVLMPDNPNAGGVSRRIEGEDRQALKEAMEMLTLPEDMGLIVRTAGMGRDAEELQWDLDYLLQLWKAIDAAAKSKPAPFLIYQESRLIIRALRDYLRNDIGEILVDSEEMFADAREFMQQVMPNNLRKLKLYQDTTPLFSRFQIESQIENAFERDVRLPAGGSIVIDATEALTAIDINSARATKGSDIEDTAFNTNLEAATEIARQLRIRDMGGLIVIDFIDMDSPRHQREVEDRLKDALRHDRARVQIGHISRFGLLEMSRQRLRPSLGESTQ…	32/64 (50%)	25	0.776588	101	TAPAATVATTQPAPVIQPAPQTTAPMFNPIFTPATTQPAVRPVPPISGTKPRSFGVYGNEDASP	2/64 (3%)
AF-A0A430FDV8-F1	Heme utilization protein	Bifidobacterium goeldii	66.31	1122	MFCPQCGTKLDDGARFCGQCGTPITAAPTASAAGATNTATLPTPAAPEPAAPQPVAQQPIVEQPTTPITPVPTEAMPSAPSVSETAPTEAIPTEATLSDFEQPFTVADQTALFEQTSVPEQPEPFGYTTPTEAIPQPAPTPQAAPVAAQPAPVAQPAPVAQPTPAPQAQPTAPFAAPASAPASTPAAGGSAPAVPPIAPPTVPPTTPPAGNPMGANPLASNPLVKELTAMPVLRAAGVSLGIGLAAALVIAWISAMSLLAAGRALTHDMNFIATAVDALGSSMSMDAIGTDMSILHFTVTMLVLGVSGSFSFNASSMGITTSSMGLKTQLWMPLGLSGVALLIGTAFGAYWFARKSSIRFKWIGAVSAGAVGVVNGLIYTLLAATLPLRANGTSGTYTA…	42/82 (51%)	37	0.788984	101	EEVDAGGPTVVTAPAAT--VATTQPAPVIQPAP----QTTAPMFNPIFTPATT------QPAVRPVPPISGTKPRSFGVYGNE-DASPSTSNTLV	15/82 (18%)
AF-H6RM37-F1	Uncharacterized protein	Blastococcus saxobsidens (strain DD2)	57.34	298	MGTAAAPPRSAPPIGDRVRTTKEPALSRPRHRSSRTARRGTRSSGAGRHERRSRRAGLLLALALACAGVLIAVPVVLLSAWDSGSDSSPSSRGAGGVFSGGGDGGGAGGGGPGGGSDDGAVPGATTEAARTRDPGGTPVDAAGNASGTPGAAGGGAGTGGWRTGSGGSTGGTSGSTTGGAGAPAVGGSSGGRSGGGTANAGGGQAPAPAYDGGTAAGAPAPQPGPALQPAPQQPAPALQPAPQQPAPALQPAPQPPAPAPTPEPETDANDVPCPCRVVNGVLVSLSRVTDDVTGSLLG	22/49 (45%)	21	0.830129	99	AGGPTVVTAPAATVATTQPAPVIQPAPQTTAPMFNPIFTPATTQPAVRP	0/49 (0%)
AF-A0A419FK62-F1	Uncharacterized protein	Dehalococcoidia bacterium	71.44	305	MNTEEICANCEELVLGQPVFFDGNAYCCTGCIAGGPCVCTYTSPVEPASSAAPLAQVPQPAYSAPIMAGPVYRAAAQVDNTLERGREPIPFPSREGGLRAIVLRLGGFRDQRDLLEFSLALENVNALVEVSLTRAEPADAWFAVRAASTQQVVAALQEVRGWLISASASDAYVEGRVESMPIEVARTEAEPLLPHRTRFRVFGSPRVSAPASEPIERGLPVAESTLVAPEQPEVELPAAYQPAETTPAAPPVYTAPPVPVLPVPARPVAVPAPQRFVQPPQPVLPAATTRPAMPPVAPVIPPYVA	26/56 (46%)	22	0.847325	99	EVDAGGPTVVTAPAATVATTQPAPVIQPAPQTTAPMFNPIFTPATTQPAVRPVPPI	0/56 (0%)
AF-A0A1X1BA31-F1	Cell wall hydrolase	Williamsia sp. 1135	65.81	493	MPSSVPKILKSTDVNAVRHRCAPHDCASSRSRPHNGLQTAGPAFPKSLNYCFTVTEVNILTDVASVDAPERNTVTKKDLRVAGLTCLALAASLIAMPTTASADPAPAQGNSLAGKTVFLDPGHQGSAAGNDLNKPVPDGRGSTKPCQTTGATSPDGIAEHTVNWDITQLVKAGLESQGAKVVLSRQDDTGWGGCIDERANAANASKADIAVNIHADSTSPGTDAAKSGFHIIVPELPIPDATVNEVQSGPGRKAAEQMRDAFKAAGLVPANYAGAQDGLQTRADVAAVNLTKVPDVFAELGNLSNPTDAATLSSKDGQLKYAVGLVDGILRFLLTGSTPAASATTTAPPATTAPATTPAPATTTAPAATAPSTTTPPTTAPRTTAPSAPSTSGRTTTTP…	50/139 (36%)	37	0.84954	100	AGGPTVVTAPAATVATTQPAPVIQPAPQTTAPMFNPIFTPATTQPAVRPVPPISGTKPRSFGVYGNEDASPSTSNTLVNTGRDRDVDAGSIGTFTVPRLKTMTSKLSLPKVKGKAIMNLNHLAHYSPAQVDLSNTRAPQ	20/139 (14%)
AF-A0A7C8RI18-F1	Glucanase	Orbilia oligospora	84.88	494	MKYSFALSALALICGSSAQQALWGQCGGIGWTGATNCVAGAACSTLNPYYAQCLSAAGQPTTTPATTPRTTTPATTPATTTRTTTPATTPRTTTPATTPATTPRTTTPATTPATTRTTTRATGGVGNPVTINGNPFAGRKQHYNAYYSSEIYNIAVPSLVAAGKASLTAAAKAVATVPTFVWFDTIDKLSQLEGHLNDIRAKRATGEDTLGIFVVYDLPDRDCAALASNGELSIANNGVNIYKTQYIDPMVAIFKRYPDIPLALVIEPDSVANMITNMGTAKCANAKSAYEECISYAVQKLNLPNIAMYLDAGHAGWLGWPDNLSKSGPYYANIYKNAGSPASFRGLATNVANYNAWSISTCPPYTQGASICDEKRYINAFGPLLRQNGWDAHFIVDQG…	41/95 (43%)	36	0.850242	100	TVVTAPAATVATTQPAPVIQPAPQTTAPMFNPIFTPATTQPAVRPVPPISGTKPRSFGVYGNEDASPSTSNTLVNTGRDRDVDA---GSIGTFTVPRL	13/95 (14%)
AF-G1XDU1-F1	Glucanase	Arthrobotrys oligospora (strain ATCC 24927 / CBS 115.81 / DSM 1491)	85.38	494	MKYSFALSALALICGSSAQQALWGQCGGIGWTGATNCVAGAACSTLNPYYAQCLSAAGQPTTTPATTPRTTTPATTPATTTRTTTPATTPRTTTPATTPATTPRTTTPATTPATTRTTTRATGGVGNPVTINGNPFAGRKQHYNAYYSSEIYNIAVPSLVAAGKASLTAAAKAVATVPTFVWFDTIDKLSQLEGHLNDIRAKRATGEDTLGIFVVYDLPDRDCAALASNGELSIANNGVNIYKTQYIDPMVAIFKRYPDIPLALVIEPDSVANMITNMGTAKCANAKSAYEECISYAVQKLNLPNIAMYLDAGHAGWLGWPDNLSKSGPYYANIYKNAGSPASFRGLATNVANYNAWSISTCPPYTQGASICDEKRYINAFGPLLRQNGWDAHFIVDQG…	41/95 (43%)	36	0.850242	100	TVVTAPAATVATTQPAPVIQPAPQTTAPMFNPIFTPATTQPAVRPVPPISGTKPRSFGVYGNEDASPSTSNTLVNTGRDRDVDA---GSIGTFTVPRL	13/95 (14%)
AF-A0A5D0PS84-F1	Dihydrolipoamide acetyltransferase component of pyruvate dehydrogenase complex	Microbispora tritici	79.06	496	MPVSVTMPQLGESVTEGTVTRWLKKEGERVEADEPLLEVSTDKVDTEIPSPSAGYLTKIIVAEDETVEVGAELALIDSEAGAAPAAAEPAPAAPEPAPQPEPEPQPAPQAAAPEPAPAPISSIPQPAPAVVTPQPAPQAQPAPQPQAQPAPAPQPQAQPAQPAPAAEPTPLPSSGESPYVTPLVRKLAAEHGVDLEALTGTGVGGRIRKQDVIEAARVQREQAAAAPAAPQAAPAQAPAAPAAAAPAAAEVRVDTTLRGRTEKMSRLRQTIAKRMVESLQVSAQLTTVVEVDVTRIARLRDQAKGEFLRREGVKLSFMPFFAIAAIEALKQHPKLNATINSETNEVTYFDVEHLGFATDTERGLLVPVIKNAGDLNIAGLARKIADLAERTRTNKVSPD…	27/52 (52%)	26	0.851636	100	VTAPAATVATTQPAPVIQPAPQ---TTAPMFNPIFTPATTQPAVRPVP-PISGTKP	4/52 (8%)
AF-A0A2G7ACN9-F1	GRAM_POS_ANCHORING domain-containing protein	Streptomyces sp. 94	66.69	311	MSRSQHSRTLAVLAATAFATTAVPLLGAGVASATTTGACESATVQYRIVGADGNVVGADWTSQGGFHLWDTVPGSVQVRLAPGQTVGEGCKYPVSLAEYTTEGPNWYVSGHQSLVDKATVYLTADDVAGTDDAKRTWQKLTVKTPDCYGQIDLYGDDITYDGKTGEGHGPVPYEPDNVVTPYHLIAAWNGGEQPCTPGPSDSPTPTPSESTPTTPATPVTPTTPAGGQPPAEETTPPPTSPKPSTTPPTTPDVPPLASTPPATPEPSPSDSGPPLAETGASAPVGTLAGGAALVVALGAGAVYASRRARRS	36/79 (46%)	30	0.861457	99	TAPAATVATTQPAPVIQPAPQTTAPMFNPIFTPATTQPAVRPVPPISGTKPRSFGVYGNEDASPSTSN-TLVNTGRDRDV	9/79 (11%)
AF-A0A1I2HF92-F1	GRAM_POS_ANCHORING domain-containing protein	Streptomyces mirabilis	70.0	311	MSRSQHSRTLAVLAATAFATAAVPLLGAGVASAATTGACESATVQYRIVGADGNVVGADWTSQGGFHLWDTVPGSVQVRLAPGQTVGEGCKYPVSLAEYTTEGPNWYVSGHQSLVDKATVYLTADDVAGTDDAKRTWQKLTVKTPDCYGQIDLYGDDITYDGKTGEGHGPVPYEPDNVVTPYHLIAAWNGGEQPCTPGPSDSPTPTPSESTPTTPATPVTPTTPAGGQPPAEETTPPPTSPKPSTTPPTTPDVPPLTSTPPATPEPSPSDSGPPLAETGASAPVGTLAGGAALVVALGAGAVYVSRRARRS	36/79 (46%)	30	0.861457	99	TAPAATVATTQPAPVIQPAPQTTAPMFNPIFTPATTQPAVRPVPPISGTKPRSFGVYGNEDASPSTSN-TLVNTGRDRDV	9/79 (11%)
AF-A0A2N8RXY3-F1	Cell division protein	Pseudomonas stutzeri	71.0	518	MTSLSADDAFLNHYGFSHDPFAARVPGFKFFPAQRKPVLGQLHHLARYSQLLLLVTGPEGSGKTLLRQALVASSNKQSVQSVVITPQGTTDASALLAQIAQALNSPAADFDGIMLQVTQLALTGQEVYLLVDDAECLTGAAVETLLRLAAGSPEARPHVFLFGEPSLAGRLEALSEGEERYHTIALQPYEEDETREYLALRLEGAGSGIECLNEEQIVRIHEQSGGWPGSINQVARDELLAAIQSRRGRRKKGGMALPLPKKHLLAAAAVIAVVAVGFLALRGGDSEQPPIAPAVTNLPLDGSPADGSAGQDRQTAIEFDGEERPLSLPLGGDAQPVIREPLAAVAGNEEEEASRPDSTAPTMSAPAPAPAPAPAPAPVERAQPAPTAPVATPAPAPAP…	39/88 (44%)	32	0.866263	100	DEREDDEEVDAGGPTVVTAPAATVATTQPAPVIQPAPQTTAPMFNPIFTPATTQPAVRP----VPPISGTKPRSFGVYGNEDASPSTSNTLV	5/88 (6%)
AF-A0A0W0I3S6-F1	Cell division protein	Pseudomonas fluorescens	71.06	519	MTSLHADEAFLGHYQLSHDPFAPRVPGFKFFPAQRKPVLGQLHHLARYSQLLLVVTGPLGSGKTLLRQALVASTNKQSVQSVVVSARGAGDAAGVLRQVAQALDVATAEPNAILKQVVQLGLTGQEVYLLVDDAEQLDESALEALLALAAGTPEGRPHVFLFGESSLIADLEQISGDQELFHVIELQPYEEEETREYLAQRLEGAGAGIELFSAQQISDIHESSDGWPGTINQVARDAMIEAMIASRTAVKRPKMGFTMPKKHVLAISAVVVVAVAAAWLIPGRSKAPTTAGAPTEQAQLPLGKPTPNVEFANSGQPTNLPMVGQPVMRGPLAEEAGGISEGDDGVPVEGSSATPPTVTTTAPPAGVPAGQPAAKPTPAPTVATAKPAPVTKPVAPAPA…	34/69 (49%)	26	0.866898	100	VDAGGPTVVTAPAATVATTQPAPVIQPAPQTTAPMFNPIFTPATTQPAVRPVPPISGTKPRSFGVYGNE	3/69 (4%)
AF-A0A1H0TZC3-F1	Cell division protein	Pseudomonas extremorientalis	70.25	519	MTSLHADEAFLGHYQLSHDPFAPRVPGFKFFPAQRKPVLGQLHHLARYSQLLLVVTGPLGSGKTLLRQALVASTNKQSVQSVVVSARGAGDAAGVLRQVAQALDVATAEPNAILKQVVQLGLTGQEVYLLVDDAEQLDESALEALLALAAGTPEGRPHVFLFGESSLIAELEQISGDQELFHVIELQPYEEEETREYLAQRLEGAGAGIELFSAQQISDIHESSDGWPGTINQVARDAMIEAMIASRTAVKRPKMGFTMPKKHVLAISAVVVVAVAAAWLIPGRSKAPTTAGAPTEQAQLPLGKPTPNVEFANSGQPTNLPMVGQPVMRGPLAEEAGGISEGDDGVPVEGSSATPPTVTTTAPPAGVPAGQPAAKPTPAPTVATAKPAPVTKPVAPAPA…	34/69 (49%)	26	0.866898	100	VDAGGPTVVTAPAATVATTQPAPVIQPAPQTTAPMFNPIFTPATTQPAVRPVPPISGTKPRSFGVYGNE	3/69 (4%)
AF-A0A2N7ZC92-F1	Cell division protein	Pseudomonas sp. GW456-11-11-14-LB4	71.31	519	MTSLHADEAFLGHYQLSHDPFAPRVPGFKFFPAQRKPVLGQLHHLARYSQLLLVVTGPLGSGKTLLRQALVASTNKQSVQSVVVSARGAGDAAGVLRQVAQALDVATAEPNAILKQVVQLGLTGQEVYLLVDDAEQLDESALEALLALAAGTPEGRPHVFLFGESSLIAELEQISGDQELFHVIELQPYEEEETREYLAQRLEGAGAGIELFSAQQISDIHESSDGWPGTINQVARDAMIEAMIASRTAVKRPKMGFSMPKKHVLAISAVVVVAVAAAWLIPGRSKAPTTAGAPTEQAQLPLGKPTPNVEFANSGQPTNLPMVGQPVMRGPLAEEAGGISEGDDGVPVEGSSATPPTVTTTAPPAGVPAGQPAAKPTPAPTVATAKPAPVTKPVAPAPA…	34/69 (49%)	26	0.866898	100	VDAGGPTVVTAPAATVATTQPAPVIQPAPQTTAPMFNPIFTPATTQPAVRPVPPISGTKPRSFGVYGNE	3/69 (4%)
AF-A0A7Y8UZ87-F1	SPOR domain-containing protein	Pseudomonas allii	71.31	519	MTSLHADEAFLGHYQLSHDPFAPRVPGFKFFPAQRKPVLGQLHHLARYSQLLLVVTGPLGSGKTLLRQALVASTNKQSVQSVVVSARGAGDAAGVLRQVAQALDVATAEPNAILKQVVQLGLTGQEVYLLVDDAEQLDESALEALLALAAGTPEGRPHVFLFGESSLIADLEQISGDQELFHVIELQPYEEEETREYLAQRLEGAGAGIELFSAQQISDIHESSDGWPGTINQVARDAMIEAMIASRTAVKRPKMGFTMPKKHVLAISAVVVVAVAAAWLIPGRSKAPTTAGAPTEQAQLPLGKPTPNVEFANSGQPTNLPMVGQPVMRGPLAEEAGGISEGDDGVPVEGSSATPPTVTTTAPPAGVPAGQPAAKPTPAPTVATAKPAPVTKPVAPAPA…	34/69 (49%)	26	0.866898	100	VDAGGPTVVTAPAATVATTQPAPVIQPAPQTTAPMFNPIFTPATTQPAVRPVPPISGTKPRSFGVYGNE	3/69 (4%)
AF-A0A0K8PEQ0-F1	Tellurium resistance protein	Streptomyces azureus	74.62	322	MTHAMLKGSNVPLEVTTVRAVLRWTPGQGVPDVDASALLLGPDGRVRSDEDFVFYNQPRHPSGKVWRLGKKRVAEGLTDTIQTDLAGVETEVSRILLVASADGVTFDHVRALRILLYDAAGSGAEALAYFDVKPETGEETALICGELYRRGEGWKFRALGEGYSNGLQGLATDYGISVDESEAMEETAAQPTTVGAAQPATSGPAQPAPADPAQPTTSAPTQQPPAPAQPAPEVSRPLPPEQPTVVPAQPGYGYPPQQPPATQPAYGYPHPTSQPAYGYPQAGATAGVTGAQSGYGYPQPVAAAAPDPDFRLPPQGPQLIGR	36/81 (44%)	33	0.886006	99	DEREDDEEVDAGGPTVVTAPAATVATTQPAPVIQPAPQTTAPMFNPIFTPATTQPA---VRPVPPISGTKPRSFGVYGNEDASP	6/81 (7%)
AF-A0A0E0KL54-F1	X8 domain-containing protein	Oryza punctata	54.31	576	MATSWSVASTIFFFCILLLETISSSGASADCSYSSAQVKILSSSVVSEQQNVYLFLKPFQSTKSCSGRRLASEFVNGVVVPNLRLNVTGVMVTASERQLGALHCTLESVQAELAAAGLDRSVKVSPELSLPSVRAMAKSRRRGEKHWRRVMEFVRRSGSFVVVEMDAEEKGDLAVADVAAALEEDVDVAFRLSSRAARSAAEMARLIGDADKGRRWMGVLAEVSSTSPRRELAAGARTTAHDVFSPVTNPTTMPATNPVTVPATNPAMNPVTPGIVTVPSTNPATGYSNNPNLPPLYPEPTPVTMPDPTTTTTPTPFMNPVTAPTMPSPVTNPATTPAVTNPTTMPYPYPPQQGGVMPTPTPTYQSPATMPGTVQPAVGGQTWCVAKTGMMDAALQNGL…	32/70 (46%)	28	0.899469	100	PTVVTAPAATVATTQPAPVIQP--APQTTAPMFNPIFTPATTQPAVRPV---PPISGTKPRSFGVYGNEDASPST	6/70 (9%)
AF-A0A503KXY0-F1	Uncharacterized protein	Mesorhizobium sp. B2-4-16	62.75	594	MADFVSVLKKQIDKKVDPSFEVRKQIYDGARAVLAKKLAEYSPPLAPDVVSKQKRSLEDAISSVEREYAKRVPAEDPLAELEHIFSSIDRNKNQPSHSRQPAAPEPAKPDSFRSEPFRPAPAPARTEPSWQSAPKAEPARQNPVKAEPAWQNTARTEPNWQTAPKAEPAWQKATPPMPSPREDDVGLAGMDDADDGGDVFANDEQPAADTFQRLRPQRQERKRSYGGLIAAVIALLVLAGGGYGIWLNKNAFGSLFGPGGGGSKTVSTEPLVKPAPAKPATETAAAPAAPGASEPADTAKFTQRLTPEGKETDPGPAGGQATIGEGESVAALTSRPPTAPVTTPPAPATQTPEAPAATPAPTGAANSTPPAADAATQPAAGATPPAAGTTPPAAGTTPA…	34/76 (45%)	29	0.908456	100	VTAPAATVATTQPAPVIQPAPQTTAPMFNPIFTPATTQPAVRPVPPISGTKPRSFGVYGNEDASPSTSNTLVNTGR	2/76 (3%)
AF-A0A7V9UQZ9-F1	BON domain-containing protein	Acidobacteria bacterium	70.62	206	MSYDEEQQKRSRVVIETPTARREVVQTVTARTPDRRGVSTGVVAALVIGAIALVTLLFLFILNREKTGTEVTANVSTTATPLPQQPAIIQQPAPQQQTPIIIQQPAPATSQPPIIIEQPAPATTAPATTTSRPSGTDDATIQSAIDKRMAEDATLSTVGVTVTVRDGKATLIGTVDSQVLKNQVERVVKAVKGVRDVDSQIIVSGG	56/109 (51%)	40	0.935209	97	TVVTAPAATVATT---QPAPVIQPAPQTTAPMFNPIFTPATTQPAV---RPVPPISGTKPRSFGVYGNEDAS-----------PSTSNTLVNTGRDRDVDAGSIGTFTVPRLKTMTSKLSLPKVKG	18/109 (17%)
AF-A0A317V7L6-F1	Uncharacterized protein	Aspergillus eucalypticola (strain CBS 122712 / IBT 29274)	63.56	348	MYNLKSLPALLCLVLAVAPVLSAPVAARDGAVVRRQSHHFNTNTQSGSNMGFSIPDGPSYNSGQFASNAYREDRGGDMDDEEGSSESSNTNAGNSMNIGIPGGPSVNLGNYFSNNYEESEEPRPKPSTTSTTTIPESTTAPPPPPVNPPIETSVPAPPAPPTTTTTTTQPPPPPPTTTAPPAPPTTTAPPAPPATTTPPAPPAPPTTTAPPAPPATTAPPAPPAPPTTAPPAPPAPSTPSEPAPPAETEEPEEPVQECPAPEPEPQPEPEQQSPEPPAEHGPSPEPESSPAPEPTPAPQPNPTPSPQPEPQPQPQPQPDHEPASEPRIIPTPSPAAPALPAYTCQCPA	28/60 (47%)	25	0.937865	99	VDAGGPTVVTAPAATVATTQPAPVIQPAPQTTAPMFNPIFT-----PATTQPAVRPVPPISGTKP	8/60 (13%)
AF-A0A6B2WG02-F1	GH26 domain-containing protein	Streptomyces sp. SID13588	65.69	669	MAHRRQRLTGACVGAVTAGLLMLGMTHTAVDDMRVAADATDPAPPSPAAGPPGPGPAGALRPASTAGYTPMGAFTSSGADGVQRIADLQQWLGGTHLTVGHTYLPGESWDNIEGEPELLQPWAQWRKAEPDRLFVLNVPMQERNEQHISDSQVRSLLRSGAAGRFDSHFTELARRLVALGVPDTVVVLGWEMNGTTYTHRCGPDPESWKTYWNRIVTAMRAVPGQRFRFDFTPNRGQDAIGWTSCYPGDSTVDIIGMDSYDQPPGDSFYDQVEEPFGLQAQVDFAAAHNKAISYPEWGLFRNGDNADYMRMMLQWINDHRPVYQTLTDYCPHGVWQCTDNPKSSKVFRSTNFARVEPTPTPVPTPVPTPTTTPAPTPSTTPTPTPTPSGTPTPSGTTTP…	30/63 (48%)	29	0.940695	100	DEEVDAGGPTVVTAPAATVATTQPAPVIQPAPQTTAPMFNPIFTPATT-QPAVRPVP-----PISGTKP	6/63 (10%)
AF-A0A6B2VYJ6-F1	GH26 domain-containing protein	Streptomyces sp. SID13666	64.88	669	MAHRRQRLTGACVGAVTAGLLMLGMTHTAVDDMRVAADATDPAPPSPAAGPPGPGPAGALRPASTAGYTPMGAFTSSGADGVQRIADLQQWLGGTHLTVGHTYLPGESWDNIEGEPELLQPWAQWRKAEPDRLFVLNVPMQERNEQHISDSQVRSLLRSGAAGRFDSHFTELARRLVALGVPDTVVVLGWEMNGTTYTHRCGPDPESWKTYWNRIVTAMRAVPGQRFRFDFTPNRGQDAIGWTSCYPGDSTVDIIGMDSYDQPPGDSFYDQVEEPFGLQAQVDFAAAHNKAISYPEWGLFRNGDNADYMRMMLQWINDHRPVYQTLTDYCPHGVWQCTDNPKSSKVFRSTNFARVEPTPTPVPTPVPTPTTTPAPTPSTTPTPTPTPSGTPTPSGTTTP…	30/63 (48%)	29	0.940695	100	DEEVDAGGPTVVTAPAATVATTQPAPVIQPAPQTTAPMFNPIFTPATT-QPAVRPVP-----PISGTKP	6/63 (10%)
AF-A0A5C5S2M4-F1	Uncharacterized protein	Tsukamurella conjunctivitidis	49.16	679	MSAKHRKASTLAAKRTGIAATAVGATAAIGLMSAPAHAAAPDYSTAISDYSHALDNFLNASNNVTTSLGSVWNPIAAPTGGILPTFGSSYSKVDVTKISSLPAVLRNIAGLNLPTGVPGVVPNVVLPGGAQLDLSKILPTSMPGGALLNGAASVLDGALGLPVIGPYIDRLPALSEVIDGLTATQSKYTSSYAWKLLQLSGTTNVLNTFVQTPSGLALKQFTLPTLPGLPGITLGPVNILPEGSLPSGTVWLPQADGTYTFPLGAKAGFWGAAPTAALKIPGWLGGSETVVSVPIGAAGVELPLGLAKAGVLGANVLLPTQNGVYSPIGLTMTNVNTILPVGFTNINVTTGNYVGTNGINVNNGQNLLLLQNPLGVPLPILYGLGGFNVGVEGAGLTSP…	36/85 (42%)	27	0.944456	100	VVTAPAATVATTQPAPVIQPAPQTTAPMFNPIFTPATTQPAVRPVPPISGTKPRSFGVYGNEDASPSTSNTLVNTGRDRDVDAGS	6/85 (7%)
AF-F2EIF7-F1	Predicted protein	Hordeum vulgare subsp. vulgare	60.69	352	MVASTKKLRSLLLTFLLLITTAIAAPTLACDDCHKPKAPKHSHPPKSHAPCPPVVGPPKGHTPRPPVVGPPKGHVPRPPVVGPPKGHVPRPPVVGPPKGHVPRPPVVGPPKGHVPRPPVVGPPKGHVPPPVTTPPVVVGPPVTYPPITNPPPRGPIVRPPVTSPPVVVGPPVTFPPITSPPAVSPPVTYPAPPVIAPPVTTPPPSPPVTTPAPSPPVTTPAPSPPVTTPPSPPATTPPSTPGSTPPSPPGGTSCGCRSQPPPPPATQTCPVDTLKLGACVDLLGGLVHIGLGDPVVNQCCPLLEGLAELEAAACLCTTIRLKLLNINLVLPLAVQLLLTCGKTPPRGYTCSI	27/57 (47%)	21	0.945162	99	PTVVTAPAATVATTQPAPVIQPAPQTTAPMFNPIFTPATTQPAVRPVPPISGTKPRS	0/57 (0%)
AF-A0A1H0NQX0-F1	DNA polymerase III subunit gamma/tau	Pseudomonas extremorientalis	70.19	683	MSYQVLARKWRPRSFREMVGQTHVLKALINALDSQRLHHAYLFTGTRGVGKTTIARIIAKCLNCETGITSTPCGTCSVCKEIDEGRFVDLIEIDAASRTKVEDTRELLDNVQYAPSRGRFKVYLIDEVHMLSSHSFNALLKTLEEPPPYVKFILATTDPQKLPATILSRCLQFSLKNMTPERVVEHLTHVLGVENVPFEDDALWLLGRAADGSMRDAMSLTDQAIAFGEGKVMAADVRAMLGTLDHGQVFDVLHALIEGDAKALLEAVRHLSEQGPDWNGVLSEILNVLHRVAIAQALPEGVDNGHGDRDRVLALAQALPAEDVQFYYQMGLIGRRDLPLAPDPRGGFEMVLLRMLAFRPADSADAPRQPLKPVGISQATVDSAKPVAGAAQVAPVVAA…	29/58 (50%)	23	0.945929	100	AGGPTVVTAPAATVATTQPAPVIQPAPQTTAPMFNPIFTPATTQ--PAVRPVPPISGTKP	2/58 (3%)
AF-A0A7E6ECN5-F1	platelet glycoprotein Ib alpha chain	Phyllostomus discolor (pale spear-nosed bat)	58.69	715	MTLFLLLLLLPSPSRPQSPCEISKVANMLEVNCDDLGLKALPPDLPADTAILHLGKNSLSTFSMAPLVPLTRLTQLHMENSQLASLQADGVLPLLEILEIPHNKLTSLPLLGEALPALTTLDVSHNKLGSLSPGALSGLSQLHELRLRGNKLKILPPGLLAPTPQLRKLDLADNQLTEVPPGLLDGLQELDTLFLQGNWLRTIPEGFFGDLLLPFAFLHNNPWYCDCSILYFRLWLRDNENNVYTWMEGVDVKAMTPNVRSVRCINEAKTPIIDYSKKDCLSPTGGDYTDDYDDSSEVGSNTAPTRAVVTNTKAKTTHWGLLYSESAASLHSQMPYLPSTQESTKKQTTFPTTREPITFSKTPKPTIEPTTTPTTPTPTTPEPTTTPPTPEPTTPTTPE…	47/120 (39%)	37	0.957123	100	PTVVTAPAATV---ATTQPAPVIQPAPQTTAPMFNPIFTPATTQPAVRPVPPISGTKPRSFGVYGNEDASPSTSNTLVNTGRDRDVDAGSIGTFTVPR-LKTMTSKLSLPKVKGKAIMNLNHLA	14/120 (12%)
AF-A0A833ZJX8-F1	Glycoprotein Ib platelet subunit alpha	Phyllostomus discolor (pale spear-nosed bat)	58.56	724	MTLFLLLLLLPSPSRPQSPCEISKVANMLEVNCDDLGLKALPPDLPADTAILHLGKNSLSTFSMAPLVPLTRLTQLHMENSQLASLQADGVLPLLEILEIPHNKLTSLPLLGEALPALTTLDVSHNKLGSLSPGALSGLSQLHELRLRGNKLKILPPGLLAPTPQLRKLDLADNQLTEVPPGLLDGLQELDTLFLQGNWLRTIPEGFFGDLLLPFAFLHNNPWYCDCSILYFRLWLRDNENNVYTWMEGVDVKAMTPNVRSVRCINEAKTPIIDYSKKDCLSPTGGGYTDDYDDSSEVGSNTAPTRAVVTNTKAKTTHWGLLYSESAASLHSQMPYLPSTQESTKKQTTFPTTREPITFSKTPKPTIEPTTTPTTPTPTTPEPTTTPPTPEPTTTPPTP…	47/120 (39%)	37	0.960093	100	PTVVTAPAATV---ATTQPAPVIQPAPQTTAPMFNPIFTPATTQPAVRPVPPISGTKPRSFGVYGNEDASPSTSNTLVNTGRDRDVDAGSIGTFTVPR-LKTMTSKLSLPKVKGKAIMNLNHLA	14/120 (12%)
AF-A0A1E4DD88-F1	DNA polymerase III subunit gamma/tau	Microbacterium sp. SCN 70-200	70.81	734	MTTALYRRYRPESFGEMIGQAQVTDPLMTALRGDRVGHAYLFSGPRGCGKTTSARILARCLNCAEGPTDTPCGKCDSCIELGRGGGGSLDVVEIDAASHNGVDDARDLRERAIFAPARDRFKIFILDEAHMVTPQGFNALLKLVEEPPDHVKFIFATTEPEKVIGTIRSRTHHYPFRLVAPAAMLEYVEQLCAQESVQVEPGVLPLVVRAGGGSPRDTLSLLDQLIAGSEDGVVRYERAVALLGYTHAELLDEVVSAFAAHNAGAAFAAVDRVVQTGQDPRRFVDDLLERLRDLIIVAATGDGAAAVLRGIPADELERMSQQARAFSTDGLSQIADLVVGTLDEMSGATSPRLQLELLVARVLAHTAGGPVASVPVDASRAPIASAAPVVAPAAPVAAP…	28/54 (52%)	26	0.963307	100	VTAPAATVATTQPAPVIQPAPQTTAPMFNPIFTPA-TTQPAVRPVP-PISGTKPRS	2/54 (4%)
AF-A0A6A3J6G4-F1	Uncharacterized protein	Phytophthora fragariae	41.12	364	TPAATPAPTTVVETPAPIATPTATTGGSTETPAPIATPEATPTDTPNQTTPETPAATPAPTTVVETPAPIATPAATTGGSTETPAPIATPEATPTDTPNQTTPETPAATPAPTTVVETPAPIATPAATTGGPTETPAPTATTVATTSPPMSTPVPSVPVLVASPILTPCPTTRAPVTMLTPIPPRSTLAPIKSPIPTPRANTVAPVSKPIVSPARTPVKTPSPPPAKATVSKIAPTPCPTVTRAAQKQSNPTQGGLPSNGTGVGASTSGKSTEVAGGGAVVGRGPQGVGVSGGPGLIKGSTTVSTGKKESNPVSNIAIKDNKSDKAQPPPKSTIAKTPCPSPTATTVSGKASSPKSHRSRFLRQ	28/57 (49%)	23	0.96609	99	GGPTVVTAPAATVATTQPAPVIQPAPQTTAPMFNPIFTPATTQPA----VRPVPPISGTKP	4/57 (7%)
AF-A0A2V5ACE6-F1	Cell shape protein MreC	Pseudomonas sp. OV529	73.25	369	MRLLVLVVLSVALMVVDARFTLLKPVRSQMSLVLMQSYWITDLPQRLWQGVASQFGSRTELIAENEKLKSENLLLQGRMQKLASLTEQNVRLRELLNSSALVNEKVEVAELIGMDPNPFTHRIIINKGERDGVVLGQPVLDARGLMGQVVELMPYTSRVLLLTDSTHSIPVQVNRNGLRAIASGTGNPERLELRHVADTADIKEGDLLVSSGLGQRFPAGYPVATVKEVIHDSGQPFAIVRAVPTAALNRSRYLLLVFSDTRTAEERANDAAQAQESLDAQGGGPIIPATVPRPAVVPAAVAAPAVPVTPAATPAATTPAKPVAKPAAKPTTTAPAKPPAAQPAAVKPAAVKPAAKPPVSAPATTGGRE	33/51 (65%)	29	0.974407	99	PTVVTAPAATVATTQPA-PVIQPA--PQTTAPMFNPIFTPATTQP-AVRPV--PPIS	6/51 (12%)
AF-A0A243WIM7-F1	Uncharacterized protein	Hymenobacter crusticola	68.06	791	MKRIVLLLFCLLPLLAVAQSVTVPPTIEFAGLYLRLTDKGRRAVQEKVDALRRYQPSFQARVDLADAHFPIIDRVFQEQGIPLDFHFLSLQESGLQGDAESIHAAVGYWQFKRESAVELGVQVNNSVDERKHIVVATQGASKYLLRNNGVLHNWVNTLLTYNLGLSGAKPYTLPTDYDATEMEITQDTHPYILTFLAHKIAFESAVGQNPNPPMLLQEFPATGGQTLSAIAFSLQTEVDVLAKHNRWLLDRKVPTDRAYTVLVPITDPIQLTAMAAQQKVGAKGQLLSPPETDPENAEFVRINGLRALIALPGDTKESLARRADLKMRKFLNYNDLMAFDNIIVGQPYFVQRKRDKAAVAYHTAQPGESVAIVSQKYGVRVKAILNKNRMARNEELRPG…	28/54 (52%)	21	0.980078	100	TVVTAPAATVATTQPAPVIQPAPQTTAPMFNPIFTPATTQPAVRPVPPISGTKP	2/54 (4%)
AF-A0A557ZBJ8-F1	SLT_2 domain-containing protein	Amycolatopsis bartoniae	66.56	375	MRIVRRKARRIGLRHKTLVAALGGVLAVVPAGIASGGTSDWSSAPSTEHTRDAALVQGFDPKLVQVNVDGSLSQRSAVTEPLPPEELPSGPLGIPGTALKAYHNAADIMAREQPGCHIDWALIASIGRIESNHARGGYVDANGTTREPILGPVLDGVGSVAAIPDTDRGRWDLDTVWDRAVGPTQFIPATWLVYGVDGNGDGVADPNNLYDATLTTGRYLCSGGLDLANPDQLRAAIYRYNNSDVYVNTVILWAEAYRNGVLQLPDSAVPVDAPAAPAAPAVPAPAPVPVTPAPPATTPTVDPRVDTSAPATPPPSTSDAPPTTGPTCPTSSSSPSSSSPPSTTTTTTTTTTGTPDPCAPTPSSDTSTTTSSTTG	35/74 (47%)	27	0.984095	99	VTAPAATVATTQPAPV---IQPAPQTTAPMFNP---IFTPATTQPAVRPVPPISGTKPRSFGVYGNEDASPSTSNTLVNT	6/74 (8%)
AF-A0A287XWW4-F1	Hydrophob_seed domain-containing protein	Hordeum vulgare subsp. vulgare	57.09	377	SQTLEAQISPPPRSCSTPASLQVAAMVASTKKLRSLLLTFLLLITTAIAAPTLACDDCHKPKAPKHSHPPKSHAPCPPVVGPPKGHTPRPPVVGPPKGHVPRPPVVGPPKGHVPRPPVVGPPKGHVPRPPVVGPPKGHVPRPPVVGPPKGHVPPPVTTPPVVVGPPVTYPPITNPPPRGPIVRPPVTSPPVVVGPPVTFPPITSPPAVSPPVTYPAPPVIAPPVTTPPPSPPVTTPAPSPPVTTPAPSPPVTTPPSPPATTPPSTPGSTPPSPPGGTSCGCRSQPPPPPATQTCPVDTLKLGACVDLLGGLVHIGLGDPVVNQCCPLLEGLAELEAAACLCTTIRLKLLNINLVLPLAVQLLLTCGKTPPRGYTCSI	27/57 (47%)	21	0.987256	99	PTVVTAPAATVATTQPAPVIQPAPQTTAPMFNPIFTPATTQPAVRPVPPISGTKPRS	0/57 (0%)
AF-A0A291QDL9-F1	Membrane protein	Streptomyces formicae	63.12	383	MAAMQLTRTHRILIGVVVAGAVVIAGIGFAGSYAAVRELAEKKGFGGFSVVFPIGIDAGICVLLALDLLLTWIRIPFPLLRQTAWLLTAATIAFNGAAAWPDPLGVGMHAVIPVLFVVAVEAARHAVGRIADITADKHMEGVRLTRWLLSPVPTFKLWRRMKLWELRSYEQVIKLEQDRLVYQARLQARFGRSWRRKAPVESLMPLRLARFGVPLAETAPAGLAAAGIEPVLLPPAPKAVEPTPQPQLTPAPTPPAPNPPSPSPSPKPRPSRPRRSRWPSTRARGSRRTTPRTSPWSRTTSGTPNRNASSRDSPRSRSSPRDRNSPRNTRSPRRSSRSRPARAAPAPSATALRTPSPSPSPSPRPSPRPPPRTTSSTRCSATR	26/58 (45%)	23	0.99654	99	GGPTVVTAPAATVATTQPAPVIQPAPQTTAPMFNPIFTPATTQPAVRPVPPISGTKPR	0/58 (0%)
